# Supplementary material for: MicroRNAs as early toxicity signatures of doxorubicin in human-induced pluripotent stem cell-derived cardiomyocytes
Source: Arch Toxicol. 2016 Feb 3;90(12):3087–98. doi: 10.1007/s00204-016-1668-0 (PMC5104806; doi:10.1007/s00204-016-1668-0)
Supplement: Supplementary file 1 — Supplementary material 1 (XLSX 21 kb) [file 204_2016_1668_MOESM1_ESM.xlsx]

## Sheet: Day2-Significant
Probe Set ID	Probe Set ID	Accession	Species Scientific Name	Fold change_DOX-Day2 Vs Control-Day2	P.Value
hsa-miR-187_st	hsa-miR-187	MIMAT0000262	Homo sapiens	20.68	2.75e-10
hsa-miR-182_st	hsa-miR-182	MIMAT0000259	Homo sapiens	10.88	6.71e-08
hsa-miR-486-5p_st	hsa-miR-486-5p	MIMAT0002177	Homo sapiens	5.43	3.06e-08
hsa-miR-34a-star_st	hsa-miR-34a-star	MIMAT0004557	Homo sapiens	5.21	0.000313513
hsa-miR-486-3p_st	hsa-miR-486-3p	MIMAT0004762	Homo sapiens	3.81	0.000693023
hsa-miR-212_st	hsa-miR-212	MIMAT0000269	Homo sapiens	2.51	0.00410242
ENSG00000239154_st	ENSG00000239154	ENSG00000239154	Homo sapiens	2.37	0.00325699
hsa-miR-4423-3p_st	hsa-miR-4423-3p	MIMAT0018936	Homo sapiens	2.26	0.00125823
hsa-miR-129-5p_st	hsa-miR-129-5p	MIMAT0000242	Homo sapiens	2.17	0.0124831
hsa-miR-1292_st	hsa-miR-1292	MIMAT0005943	Homo sapiens	2.06	0.00544873
hsa-miR-139-5p_st	hsa-miR-139-5p	MIMAT0000250	Homo sapiens	2.04	0.00529868
HBII-85-13_st	HBII-85-13	HBII-85-13	Homo sapiens	2.01	1.82e-05
hsa-miR-34c-3p_st	hsa-miR-34c-3p	MIMAT0004677	Homo sapiens	1.94	0.00345586
hsa-miR-34c-5p_st	hsa-miR-34c-5p	MIMAT0000686	Homo sapiens	1.89	0.0187563
ENSG00000199411_s_st	ENSG00000199411_s	ENSG00000199411	Homo sapiens	1.82	0.00655095
hsa-miR-1303_st	hsa-miR-1303	MIMAT0005891	Homo sapiens	-1.81	0.0331121
hsa-miR-103a-2-star_st	hsa-miR-103a-2-star	MIMAT0009196	Homo sapiens	-1.91	0.00543712
hsa-miR-378h_st	hsa-miR-378h	MIMAT0018984	Homo sapiens	-1.96	0.0113333
hsa-miR-4298_st	hsa-miR-4298	MIMAT0016852	Homo sapiens	-1.98	0.00095269
hsa-miR-374b_st	hsa-miR-374b	MIMAT0004955	Homo sapiens	-2.16	0.0355376
hsa-miR-3911_st	hsa-miR-3911	MIMAT0018185	Homo sapiens	-3.47	1.12e-05
hsa-miR-675_st	hsa-miR-675	MIMAT0004284	Homo sapiens	-3.51	1.58e-09

## Sheet: Day6-Significant
Probe Set ID	Probe Set ID	Accession	Species Scientific Name	Fold change_DOX-Day6 Vs Control-Day6	P.Value
hsa-miR-187_st	hsa-miR-187	MIMAT0000262	Homo sapiens	66.56	9.73e-13
hsa-miR-182_st	hsa-miR-182	MIMAT0000259	Homo sapiens	16.87	4.79e-09
hsa-miR-34a-star_st	hsa-miR-34a-star	MIMAT0004557	Homo sapiens	10.06	6.69e-06
hsa-miR-183_st	hsa-miR-183	MIMAT0000261	Homo sapiens	9.15	3.32e-07
hsa-miR-4423-3p_st	hsa-miR-4423-3p	MIMAT0018936	Homo sapiens	7.19	2.15e-08
hsa-miR-486-3p_st	hsa-miR-486-3p	MIMAT0004762	Homo sapiens	6.84	1.36e-05
hsa-miR-34c-5p_st	hsa-miR-34c-5p	MIMAT0000686	Homo sapiens	4.47	8.56e-06
hsa-miR-34a_st	hsa-miR-34a	MIMAT0000255	Homo sapiens	4.43	6.97e-09
hsa-miR-21-star_st	hsa-miR-21-star	MIMAT0004494	Homo sapiens	3.88	0.0011241
hsa-miR-29a_st	hsa-miR-29a	MIMAT0000086	Homo sapiens	3.67	0.00439985
hsa-miR-138_st	hsa-miR-138	MIMAT0000430	Homo sapiens	3.66	0.000397246
hsa-miR-486-5p_st	hsa-miR-486-5p	MIMAT0002177	Homo sapiens	3.63	1.62e-06
hsa-miR-140-5p_st	hsa-miR-140-5p	MIMAT0000431	Homo sapiens	3.35	0.00642231
hsa-miR-489_st	hsa-miR-489	MIMAT0002805	Homo sapiens	3.28	9.5e-05
hsa-miR-184_st	hsa-miR-184	MIMAT0000454	Homo sapiens	3.08	9.96e-05
hsa-miR-551b_st	hsa-miR-551b	MIMAT0003233	Homo sapiens	2.93	0.0461373
hsa-miR-148a_st	hsa-miR-148a	MIMAT0000243	Homo sapiens	2.87	0.032821
hsa-miR-21_st	hsa-miR-21	MIMAT0000076	Homo sapiens	2.75	0.0185079
hsa-miR-3065-5p_st	hsa-miR-3065-5p	MIMAT0015066	Homo sapiens	2.69	0.00567346
hsa-miR-302d_st	hsa-miR-302d	MIMAT0000718	Homo sapiens	2.66	0.00494353
hsa-miR-542-5p_st	hsa-miR-542-5p	MIMAT0003340	Homo sapiens	2.6	9.53e-05
hsa-miR-212_st	hsa-miR-212	MIMAT0000269	Homo sapiens	2.47	0.00466408
hsa-miR-455-5p_st	hsa-miR-455-5p	MIMAT0003150	Homo sapiens	2.41	0.00359965
hsa-miR-15a_st	hsa-miR-15a	MIMAT0000068	Homo sapiens	2.37	0.0274884
hsa-miR-424_st	hsa-miR-424	MIMAT0001341	Homo sapiens	2.32	0.000898785
hp_hsa-mir-486_x_st	hp_hsa-mir-486_x	MI0002470	Homo sapiens	2.24	5.59e-05
hsa-miR-592_st	hsa-miR-592	MIMAT0003260	Homo sapiens	2.2	0.000965195
hsa-miR-24-1-star_st	hsa-miR-24-1-star	MIMAT0000079	Homo sapiens	2.19	0.00104841
HBII-13_st	HBII-13	HBII-13	Homo sapiens	2.15	5.24e-05
hsa-miR-3065-3p_st	hsa-miR-3065-3p	MIMAT0015378	Homo sapiens	2.01	0.00253109
hsa-miR-34c-3p_st	hsa-miR-34c-3p	MIMAT0004677	Homo sapiens	1.98	0.00272859
hsa-miR-139-5p_st	hsa-miR-139-5p	MIMAT0000250	Homo sapiens	1.94	0.00872131
hsa-miR-222_st	hsa-miR-222	MIMAT0000279	Homo sapiens	1.93	7.31e-07
hsa-miR-187-star_st	hsa-miR-187-star	MIMAT0004561	Homo sapiens	1.9	0.003666
hsa-miR-708_st	hsa-miR-708	MIMAT0004926	Homo sapiens	1.84	0.00684326
hsa-miR-362-3p_st	hsa-miR-362-3p	MIMAT0004683	Homo sapiens	1.83	0.0306142
ENSG00000201009_s_st	ENSG00000201009_s	ENSG00000201009	Homo sapiens	1.81	0.0233849
hsa-miR-193a-5p_st	hsa-miR-193a-5p	MIMAT0004614	Homo sapiens	-1.8	0.00262618
hp_hsa-mir-483_st	hp_hsa-mir-483	MI0002467	Homo sapiens	-1.82	0.000311127
hsa-miR-3135b_st	hsa-miR-3135b	MIMAT0018985	Homo sapiens	-1.82	0.00240853
hsa-miR-636_st	hsa-miR-636	MIMAT0003306	Homo sapiens	-1.83	0.010591
hsa-let-7c_st	hsa-let-7c	MIMAT0000064	Homo sapiens	-1.84	7.36e-07
hsa-miR-1184_st	hsa-miR-1184	MIMAT0005829	Homo sapiens	-1.84	0.0326841
hsa-miR-3141_st	hsa-miR-3141	MIMAT0015010	Homo sapiens	-1.84	0.0192108
hsa-miR-4750_st	hsa-miR-4750	MIMAT0019887	Homo sapiens	-1.87	0.0338717
hsa-miR-550a-star_st	hsa-miR-550a-star	MIMAT0003257	Homo sapiens	-1.88	0.00131172
hsa-miR-3200-5p_st	hsa-miR-3200-5p	MIMAT0017392	Homo sapiens	-1.89	0.000532482
hsa-miR-675-star_st	hsa-miR-675-star	MIMAT0006790	Homo sapiens	-1.9	0.00445744
hsa-miR-885-3p_st	hsa-miR-885-3p	MIMAT0004948	Homo sapiens	-1.91	0.0301589
hsa-miR-15b_st	hsa-miR-15b	MIMAT0000417	Homo sapiens	-1.92	4.23e-06
hsa-miR-4669_st	hsa-miR-4669	MIMAT0019749	Homo sapiens	-1.97	0.00650235
hsa-miR-3162-5p_st	hsa-miR-3162-5p	MIMAT0015036	Homo sapiens	-2.03	0.000516278
hsa-miR-106b-star_st	hsa-miR-106b-star	MIMAT0004672	Homo sapiens	-2.06	6.56e-08
hsa-miR-125b-2-star_st	hsa-miR-125b-2-star	MIMAT0004603	Homo sapiens	-2.08	0.025933
hsa-miR-760_st	hsa-miR-760	MIMAT0004957	Homo sapiens	-2.08	4.03e-06
hsa-miR-1226-star_st	hsa-miR-1226-star	MIMAT0005576	Homo sapiens	-2.12	0.000434097
hsa-miR-193b-star_st	hsa-miR-193b-star	MIMAT0004767	Homo sapiens	-2.12	0.000510507
hsa-miR-1202_st	hsa-miR-1202	MIMAT0005865	Homo sapiens	-2.15	0.00473343
HBII-52-32_x_st	HBII-52-32_x	HBII-52-32	Homo sapiens	-2.17	5.23e-05
hsa-miR-4521_st	hsa-miR-4521	MIMAT0019058	Homo sapiens	-2.19	0.000157679
hsa-miR-1275_st	hsa-miR-1275	MIMAT0005929	Homo sapiens	-2.23	0.000141403
hsa-miR-1226_st	hsa-miR-1226	MIMAT0005577	Homo sapiens	-2.25	0.000180965
hsa-let-7b_st	hsa-let-7b	MIMAT0000063	Homo sapiens	-2.27	7.05e-06
hsa-miR-744_st	hsa-miR-744	MIMAT0004945	Homo sapiens	-2.27	4.79e-07
hsa-miR-4459_st	hsa-miR-4459	MIMAT0018981	Homo sapiens	-2.41	6.91e-05
hsa-miR-4461_st	hsa-miR-4461	MIMAT0018983	Homo sapiens	-2.45	0.00202654
hsa-miR-483-5p_st	hsa-miR-483-5p	MIMAT0004761	Homo sapiens	-2.45	0.000261058
hsa-miR-25-star_st	hsa-miR-25-star	MIMAT0004498	Homo sapiens	-2.46	0.000695938
hsa-miR-4298_st	hsa-miR-4298	MIMAT0016852	Homo sapiens	-2.51	4.47e-05
hsa-miR-210_st	hsa-miR-210	MIMAT0000267	Homo sapiens	-2.54	1.47e-05
hsa-miR-4732-5p_st	hsa-miR-4732-5p	MIMAT0019855	Homo sapiens	-2.56	0.000244825
hsa-miR-4688_st	hsa-miR-4688	MIMAT0019777	Homo sapiens	-2.58	0.000468852
hsa-miR-574-3p_st	hsa-miR-574-3p	MIMAT0003239	Homo sapiens	-2.58	5.19e-07
hsa-miR-1303_st	hsa-miR-1303	MIMAT0005891	Homo sapiens	-3.47	0.000120869
hsa-miR-224_st	hsa-miR-224	MIMAT0000281	Homo sapiens	-3.52	4.11e-07
hsa-miR-4667-5p_st	hsa-miR-4667-5p	MIMAT0019743	Homo sapiens	-3.66	0.000913529
hsa-miR-3911_st	hsa-miR-3911	MIMAT0018185	Homo sapiens	-3.69	6.16e-06
hsa-miR-584_st	hsa-miR-584	MIMAT0003249	Homo sapiens	-3.93	0.000210929
hsa-miR-675_st	hsa-miR-675	MIMAT0004284	Homo sapiens	-9.23	7.96e-14

## Sheet: Day2WO-Significant
Probe Set ID	Probe Set ID	Accession	Species Scientific Name	Fold change_DOX-Day2WO Vs Control-Day14	P.Value
hsa-miR-187_st	hsa-miR-187	MIMAT0000262	Homo sapiens	14.09	2.58e-09
hsa-miR-182_st	hsa-miR-182	MIMAT0000259	Homo sapiens	2.98	0.000957508
hsa-miR-4423-3p_st	hsa-miR-4423-3p	MIMAT0018936	Homo sapiens	2.35	0.00080966
hsa-miR-34c-5p_st	hsa-miR-34c-5p	MIMAT0000686	Homo sapiens	2.22	0.0045966
hsa-miR-486-5p_st	hsa-miR-486-5p	MIMAT0002177	Homo sapiens	2.07	0.001083

## Sheet: Day6WO-Significant
Probe Set ID	Probe Set ID	Accession	Species Scientific Name	Fold change_DOX-Day6WO Vs Control-Day14	P.Value
hsa-miR-187_st	hsa-miR-187	MIMAT0000262	Homo sapiens	33.59	2.19e-11
hsa-miR-182_st	hsa-miR-182	MIMAT0000259	Homo sapiens	10.15	1.05e-07
hsa-miR-184_st	hsa-miR-184	MIMAT0000454	Homo sapiens	5.07	1.01e-06
hsa-miR-4423-3p_st	hsa-miR-4423-3p	MIMAT0018936	Homo sapiens	4.03	3.35e-06
hsa-miR-222_st	hsa-miR-222	MIMAT0000279	Homo sapiens	3.86	7.09e-12
hsa-miR-183_st	hsa-miR-183	MIMAT0000261	Homo sapiens	3.58	0.000302062
hsa-miR-34a_st	hsa-miR-34a	MIMAT0000255	Homo sapiens	2.85	1.34e-06
hsa-miR-486-5p_st	hsa-miR-486-5p	MIMAT0002177	Homo sapiens	2.8	2.94e-05
hsa-miR-34a-star_st	hsa-miR-34a-star	MIMAT0004557	Homo sapiens	2.78	0.0135626
hsa-miR-34c-5p_st	hsa-miR-34c-5p	MIMAT0000686	Homo sapiens	2.29	0.00350266
hsa-miR-486-3p_st	hsa-miR-486-3p	MIMAT0004762	Homo sapiens	2.26	0.0236336
hsa-miR-34c-3p_st	hsa-miR-34c-3p	MIMAT0004677	Homo sapiens	2.15	0.00108213
hsa-miR-138_st	hsa-miR-138	MIMAT0000430	Homo sapiens	2.1	0.0238688
hsa-miR-489_st	hsa-miR-489	MIMAT0002805	Homo sapiens	1.94	0.0129958
hsa-miR-424_st	hsa-miR-424	MIMAT0001341	Homo sapiens	1.81	0.0123123
hsa-miR-3200-5p_st	hsa-miR-3200-5p	MIMAT0017392	Homo sapiens	-1.98	0.000277781
hsa-miR-106b-star_st	hsa-miR-106b-star	MIMAT0004672	Homo sapiens	-2.11	3.87e-08
hsa-miR-1226_st	hsa-miR-1226	MIMAT0005577	Homo sapiens	-2.19	0.000258907
hsa-miR-550a-star_st	hsa-miR-550a-star	MIMAT0003257	Homo sapiens	-2.24	0.000118006
hsa-miR-15b_st	hsa-miR-15b	MIMAT0000417	Homo sapiens	-2.3	1.44e-07
hsa-miR-584_st	hsa-miR-584	MIMAT0003249	Homo sapiens	-2.32	0.0111748
hsa-miR-675_st	hsa-miR-675	MIMAT0004284	Homo sapiens	-2.41	3.94e-07
hsa-miR-483-5p_st	hsa-miR-483-5p	MIMAT0004761	Homo sapiens	-2.68	9.74e-05
hsa-miR-210_st	hsa-miR-210	MIMAT0000267	Homo sapiens	-3.1	1.16e-06
hsa-miR-125b-2-star_st	hsa-miR-125b-2-star	MIMAT0004603	Homo sapiens	-3.87	0.000259063
hsa-miR-224_st	hsa-miR-224	MIMAT0000281	Homo sapiens	-4.29	4.77e-08
