# Supplementary material for: MicroRNAs as early toxicity signatures of doxorubicin in human-induced pluripotent stem cell-derived cardiomyocytes
Source: Arch Toxicol. 2016 Feb 3;90(12):3087–98. doi: 10.1007/s00204-016-1668-0 (PMC5104806; doi:10.1007/s00204-016-1668-0)
Supplement: Supplementary file 2 — Supplementary material 2 (XLSX 46 kb) [file 204_2016_1668_MOESM2_ESM.xlsx]

## Sheet: Transcriptomics data-DOX-DEG
Transcriptomic data-Doxorubicin induced differentially expressed genes
Fold change at least 2.0, FDR p-value 0.05
DOX-Day2			DOX-Day6			DOX-Day2WO			DOX-Day6WO
UP	DOWN		UP	DOWN		UP	DOWN		UP	DOWN
A2M	1900-01-03		A2M	CACNA2D2		LOC643401	CDCA8		GDF15	PRDM16
ABCA5	KIF20B		ABCA5	NUDT4		SYNPR	IQGAP3		ACE2	MCM7
ABHD5	LIMS2		ABHD15	PACSIN1		SLC6A6	ARG2		AVPR1A	FAM13A
ABRA	HELLS		ABRA	TMEM74		FAS	CA14		FAS	KLF12
ACE2	PAICS		ACE2	SEMA3C		GDF15	TMEM194A		GABRB2	FITM1
ADA	SFRP1		ACTN1	EPM2A		TNFRSF10A	BIRC5		SYNPR	ASPH
ADAMTS17	HAUS6		ADA	RHOF		ALDH1A3	ESPL1		PRKX	PGR
ADAMTS8	E2F8		ADAMTS17	TPI1		PRKX	BORA		TNFRSF10A	SEMA6D
ADK	LOC285147		ADAMTS8	TSPAN5		TRIM22	POLQ		PAIP1	DMD
AEN	MT1F		ADAMTSL1	RHOQ		KIAA1199	FBXO5		CLDN1	NXPH2
AGBL5	CEBPG		ADK	MYL7		ACE2	KIF15		XRCC4	C7
AGXT2L1	CEP112		AEN	FAM115A		GABRB2	MCM2		LOC643401	KLHL13
AKAP12	TSPO		AGBL5	MYL10		HIST1H4A	PRIM1		DUSP4	POLQ
AMMECR1	GALNTL1		AGXT2L1	CXXC5		HIST1H2BC	PLSCR1		FST	PIK3R1
ANK1	HAPLN1		AKAP12	PTGFRN		SCG2	CDCA5		ABRA	STC1
ANKRD18A	IQGAP3		AKIP1	LOC283683		PAIP1	WT1		MDM2	LGALS1
ANKRD55	KIAA1524		ALDH1A3	PSME1		NEFL	CDC45		GPNMB	DHFR
ANXA4	LDB3		AMMECR1	PSPH		ABRA	CDCA2		ETV5	CMYA5
AP1S1	CTDSPL		AMN1	PKIG		CDKN1A	C18orf54		NEFL	IQGAP3
APLP1	ENOSF1		AMOTL1	EFNA2		MDM2	CEP152		ITM2A	FGF12
AQP3	LOC728978		ANK1	ABCC9		CD24	CKS2		CD24	LAMB1
AREG	HNRNPU-AS1		ANKRD18A	RFC2		LOC727916	PEG10		DCP1B	CCDC99
AREGB	ACOX2		ANKRD55	NRN1		TNFRSF10C	SPC24		AREG	H19
ARL4C	ARHGAP23		ANXA4	LOC729970		CAMK1D	IFI16		CDKN1A	CDCA8
ARMC9	COL16A1		AP1S1	YARS		FDXR	KNTC1		SLC6A6	PDE1C
ASCC3	FGF1		APAF1	SHMT2		F11R	DSN1		MFI2	BARD1
ASTN2	MYOM1		APLP1	ARAP3		SPATA18	CDC25C		LOC727916	CDK2
ASXL1	SNX10		ARHGAP28	KLHDC5		RAI2	BLM		TRPC4	PPP2R3A
ASXL3	TMEM40		ARHGAP5-AS1	PDE4DIP		HS3ST3A1	HMGB2		ALDH1A3	TMEM194A
ATF3	MIR143HG		ARL4C	IGFBP3		MYOT	TK1		SPATA18	TSPAN5
AVPR1A	INHBA		ARMC9	HSPB7		WDR63	EZH2		NRCAM	MFAP4
BACE1	JAZF1		ASCC3	QDPR		CDKN2B	FAM64A		KIAA1199	FSBP
BAX	LMOD2		ASTN2	CADPS		NRCAM	CENPN		MAP2	FGF7
BDNF	SHMT2		ASXL1	SNX24		SULF2	HIST1H4A		TNFRSF10C	LOC285147
BICD1	STMN2		ASXL3	LOC285147		EFEMP1	FAM111B		CAMK1D	SMC2
BIK	BCAP29		ATF3	SYNGR3		VAT1L	FOXM1		INHBE	HEY2
BMP2K	ENO2		ATOX1	GLUL		GPNMB	PHF19		JAG1	SLC16A7
BOD1L1	S100A16		ATP13A1	MPP1		ITM2A	AVIL		RAP2B	SLC16A3
BTBD19	BCL11A		ATP2B1	BCAP29		XRCC4	KIAA1524		LOC100130938	VRK1
BTG1	C14orf45		ATP6V0A2	ERO1L		ZMAT3	TRIM59		CPE	NASP
BTG2	GPM6B		AVPR1A	PHLDB2		ETV5	KIF2C		PTGER4	KPNA2
BTG3	CDON		B3GNT7	SLC25A6		CASQ2	ATAD2		SULF2	MLF1IP
C12orf45	ZNF204P		BACE1	NCAM1		AQP10	AURKB		HYOU1	KCNIP4
C12orf5	DCTPP1		BAI2	WNK1		EFHD1	RAD51		MYO1D	DNA2
C18orf56	EDNRA		BAX	MCM4		RRM2B	ECT2		RRM2B	PCDH18
C1orf105	FAM5C		BBS4	CPS1		CPE	PRTFDC1		CDKN2B	PRIM1
C21orf91	PKIG		BBS7	FANCD2		TMEM40	PSRC1		QPCT	RRM1
C6orf226	ANO4		BCL6	GINS3		JAG1	NXPH2		EFHD1	PHF19
CA2	GAS2L3		BDNF	TNS1		NDNF	MKI67		RAPGEF5	FIGNL1
CARNS1	IL17RD		BEX2	PLAUR		NPPB	TCF19		SEC11C	CCDC14
CASP3	SLC25A12		BHLHE41	AKAP13		AREG	NCAPH		THBS4	CDC25A
CCDC141	AURKA		BICD1	DBP		NEBL	GAS2L3		HIST1H4A	RFC2
CCDC148	DOK6		BIK	VEGFA		SLC16A6	EXO1		BICD1	RPL39L
CCDC3	MMP23A		BLCAP	EIF4B		TRPC4	C5orf34		LIX1	CHAF1A
CCDC90B	NAT1		BLOC1S2	CDT1		AREGB	MIS18BP1		UCHL1	FPGT-TNNI3K
CD109	AURKB		BMP2K	POLE		HIST1H2BE	SMC4		FDXR	CACNA1G
CD55	FSBP		BOD1L1	HFE2		HIST1H4B	METTL7A		MYO5B	LDHA
CD9	WARS		BTBD10	LXN		LOC283070	CDCA3		SPRY4	CCDC34
CDH8	FABP3		BTBD11	RPA3		HIST1H2BF	C11orf82		IGFBPL1	IFI16
CDKN1A	KLF9		BTBD19	FSD2		HIST1H4C	UBE2T		RCAN1	TMEM178A
CEP85L	SBF2-AS1		BTG1	ANK2		HIST1H2BG	NCAPG2		MYOT	PDK1
CHODL	TMEM178A		BTG2	CASQ2		HIST1H4D	RMI2		HSPA6	CA14
CITED1	MT2A		C10orf47	INPP4B		HIST1H2BI	CHEK1		EPHA2	GATM
CLCN5	CASQ2		C11orf96	ZNF608		HIST1H4E	FANCD2		MASP1	MIR210HG
CLDN1	LOC100288366		C12orf45	C12orf57		HIST1H4F	GGH		PRSS23	FGF18
CMBL	NFIB		C12orf5	BCL11A		HIST1H4H	PLK4		NRG1	GINS3
COBLL1	SLC8A1		C16orf5	DNA2		HIST1H4I	COL15A1		ARL4C	SYT13
COL27A1	APOL2		C17orf103	TUBB4B		HIST1H4J	MCM6		LURAP1L	CORIN
CPE	CHCHD6		C17orf108	GLTSCR2		HIST1H4K	CENPW		VAT1L	TCEA3
CRTAC1	PHF19		C18orf56	H2BFXP		HIST1H4L	CDCA7		APLP1	FXYD6
CSGALNACT1	C18orf1		C1orf105	MLIP		HIST2H4A	SPAG5		TRIB3	BORA
CTBS	CDC25C		C1orf213	C11orf67		HIST2H4B	CDC7		COL4A4	AURKB
CTSB	SUSD5		C20orf112	HAUS6		HIST4H4	NEIL3		PPM1H	COL11A1
CXCL14	PAQR8		C21orf91	TSPAN32		LOC100507025	TRIP13		MCOLN3	FAM19A2
DCLK1	SGCG		C3orf37	GCK			CENPH		PCDH8	SRL
DCP1B	THEM4		C5orf46	ABCC6			GINS1		TMEM40	MSS51
DDB2	CADPS		C6orf226	GPSM2			DSCC1		CLSTN2	C12orf35
DDX5	FBXO40		C7orf41	SLC16A7			PTTG3P		CTGF	PSMC3IP
DEPDC7	HDAC9		C8orf42	RAC3			HELLS		TRIM22	LOC728802
DFNA5	CDCA5		C9orf66	TXNIP			FANCI		KCNJ2	CENPJ
DGKI	NUDT16		CA2	EDNRA			GTSE1		EFEMP1	BNIP3
DHRS2	SLC16A3		CAMK1D	BRCA1			GINS2		PPAPDC1B	PHLDB2
DHRS3	NOL3		CARNS1	NNT			CKAP2L		F11R	FEN1
DNAJA4	QDPR		CASP3	LOC100506691			MCM5		RAI2	CDC45
DNER	TCF19		CCDC148	SULT1A1			BUB1B		HERPUD1	KNTC1
DPYSL4	FAM133A		CCDC28A	SMYD1			HJURP		ENDOD1	RBM39
DRAM1	CRIP2		CCDC3	XPO4			ZNF367		WDR63	GPSM2
DSEL	GEMIN2		CCDC80	LDB3			MELK		DUSP6	CDCA5
DUSP4	MPHOSPH9		CCDC90B	NFIC			KIF14		DKK1	RYR2
DUSP6	POPDC3		CD24	PAPPA			ASPM		PROM1	PPP1R1A
EGFR	MT1P2		CD55	ERC2			MCM10		ZMAT3	AURKA
EI24	MYBL1		CDH8	PDGFD			TPX2		RAB39B	EFNB3
ELK3	DMD		CDKN1A	LOC400099			CDC6		NEBL	C4A
ELL2	SLC22A18		CDKN2B	CENPJ			ZWINT		LACC1	LMO7
ELL3	GAS5		CEP85L	NFATC1			MAD2L1		PMAIP1	FAM124A
ELOVL4	LRRC17		CHODL	ST3GAL4			CCNB1		DNAJB9	BIRC5
ELOVL7	SNX24		CLCN5	SLC7A1			KIF18A		HS6ST2	BLM
ENC1	NFIC		CLDN1	THEM4			CDC20		KIT	ESPL1
ENDOD1	PAPPA		CLU	FLJ27352			SGOL2		AMIGO2	IRX4
ENO1-AS1	PDE1C		CNFN	P2RY14			KIF23		TLE1	G2E3
ENSA	TK1		COBLL1	KALRN			POLE2		RNF182	LMOD3
EPB41L4B	RFC5		COL27A1	INSR			ANLN		ATP2A2	KIAA0101
EPHA2	SLC4A4		COL4A6	CCL2			CCNA2		CDK2AP2	TXLNB
EPHA3	DLC1		COLEC12	SULF1			CDKN3		HSPA13	CDCA2
ETV5	FXYD6		CPE	SQLE			RACGAP1		DDIT3	AVIL
EXTL3-AS1	TNNI1		CPT2	PLD1			MLF1IP		RPL23AP7	PSRC1
F11R	C11orf82		CR2	ZCCHC24			HMMR		HSPA5	NLGN1
FAM43A	ERC2		CREG1	SERP1			CCNE2		NR0B1	RFC3
FAM46C	HMGB1		CRTAC1	CKLF			CASC5		CD55	MCM3
FAS	SLC7A1		CSDA	KCNJ4			KIF18B		NPPB	LMNB1
FBXO22	ASPH		CSGALNACT1	LOC100506813			FAM72A		SPCS3	LOC81691
FBXO32	LOC100505584		CSRP1	TPRKB			MND1		LAMA1	VCAM1
FDXR	MIR210HG		CTBS	FADS2			KIF4A		KCNJ2-AS1	ROBO2
FEZ1	SEMA6D		CTGF	DMD			DTL		SLC3A2	STMN2
FGFR2	CXXC5		CTSL2	TCEA3			BRIP1		MYO6	MCM4
FLRT2	FBXO5		CXCL14	PGP			UHRF1		PTCHD1	RFC4
FNDC3B	MKI67		CXXC4	C15orf41			KIF11		DOK5	PHACTR1
FUCA1	FEN1		CYFIP2	YEATS4			BUB1		ELOVL7	AK4
GABRB2	CHEK2		CYP46A1	RCOR2			SPC25		TPM1	F3
GAD1	ALMS1		DAB2	EDA			CENPF		SH3GL2	ACTA1
GADD45A	HOXC6		DACH1	LSS			CENPE		NDNF	ICAM4
GAL	MYOM2		DACT1	RABGAP1L			UBE2C		ERO1LB	FAM111B
GALNT5	TTYH2		DCP1B	RRAGD			OIP5		CSGALNACT1	TRIM59
GAS1	ANKRD9		DDB2	LPHN3			PRR11		TNFRSF21	EFHC2
GAS6-AS1	MBD4		DDR1	DLEU1			RAD51AP1		PHLDA1	TNFRSF19
GCH1	RORA		DDX26B	FXYD1			TMSB15A		AEN	MCM2
GDF15	BORA		DDX5	UAP1L1			C2orf18		SLC7A5	KIF2C
GFOD1	ART3		DENND4C	MIR143HG			NCAPG		KLF5	CDC25C
GLS2	FAM64A		DEPDC7	DHCR24			CENPK		SEC24D	TIFA
GNAS	PRIMA1		DHRS2	CENPA			FAM83D		TNFRSF10D	FREM2
GNG11	FRMD5		DHRS3	BARD1			CDKN2C		SOX9	IGF2
GPNMB	SLCO3A1		DIXDC1	ULK4			TTK		ITGA1	CRIP1
GPR37	RPL39L		DKK1	SYNDIG1			PTTG1		CHST11	ZWILCH
GPR85	LOC283174		DNAJC3-AS1	OSBP2			DEPDC1		PCK2	TPR
GPR87	GGH		DNER	PPFIA4			SHCBP1		CHODL	IL17RD
GPX1	BCAT1		DPYSL4	DUT			RRM2		LOC100505710	ITGB3BP
GRIA1	H2AFX		DRAM1	NBN			CCNB2		MTFR1	ALDOC
GSTP1	MYCN		DSC3	PHIP			PRC1		PHLDA2	TK1
H1F0	ZNF367		DSEL	KIAA1524			KIAA0101		DRAM1	DSN1
H2AFJ	FAM114A1		DUSP4	APOL2			NDC80		SPRY4-IT1	FBXO5
H2BFS	KIF15		DUSP6	NDRG2			CEP55		IRS2	SPC24
H3F3A	CD36		DYNLT3	FAM69B			NEK2		PDIA4	STIL
H3F3B	HILPDA		EAF1	STK39			NUF2		GFPT1	MKI67
HAS2	SYNPO2		EFHD1	SLC8A1			NUSAP1		SLC30A9	KBTBD10
HCFC1R1	TMEM159		EGFR	ENDOG			KIF20A		SH3BP5	JAK2
HERC5	YEATS4		EI24	SKA3			CDK1		PHLDA3	CEP152
HES6	NREP		EID2B	MT2A			DLGAP5		MFGE8	FOXM1
HIST1H1C	ADAMTS9		ELAVL1	CCDC34			TOP2A		MDN1	COL15A1
HIST1H2AB	KLHL9		ELK3	TUBE1			PBK		NRXN3	HIST1H4A
HIST1H2AD	RAB30		ELL2	FGF1			CENPA		C9orf91	RASGRP2
HIST1H2AE	ROBO2		ELL3	PAQR8			FAM72B		ITGA6	EZH2
HIST1H2AG	BTN3A2		ELOVL4	ASS1			HIST1H4B		DNAJC3	FAM64A
HIST1H2AH	HAUS4		ELOVL7	PXMP2			TMSB15B		PTP4A1	DBF4
HIST1H2AI	LSM5		ENC1	KIAA0101			HIST1H4C		FSCN1	KIF15
HIST1H2AK	MAP3K5		ENDOD1	KIF22			HIST1H4D		THBS1	EXO1
HIST1H2AL	RYR2		ENO1-AS1	EPRS			HIST1H4E		VDR	ADAMTS6
HIST1H2AM	COL11A2		ENTPD7	JAZF1			HIST1H4F		LINC00152	NREP
HIST1H2BC	TUBB		EPB41L4B	TPM4			HIST1H4H		DNAJB11	TGFBR3
HIST1H2BE	VCAM1		EPHA2	PTER			HIST1H4I		SESN2	CENPM
HIST1H2BF	CENPM		EPHA3	JDP2			HIST1H4J		SHC4	B3GALT2
HIST1H2BG	LOC100506114		ERLEC1	MLF1			HIST1H4K		CCDC80	MYBL1
HIST1H2BH	MCM7		ERO1LB	MYPN			HIST1H4L		RGCC	MIB1
HIST1H2BI	NME1-NME2		ESYT2	VRK1			HIST2H4A		AQP10	C5orf34
HIST1H2BK	STAU2		ETV5	POLA2			HIST2H4B		LEPREL1	C18orf54
HIST1H3A	ARRB1		EXOC6B	MT3			HIST4H4		BHLHE41	NCAPH
HIST1H3B	CCDC69		EXTL3-AS1	RBM3			FAM72D		EDEM1	PPP1R3A
HIST1H3C	LIN9		F11R	PLCG2					ARMC9	CENPN
HIST1H3D	RIMKLA		F8	KGFLP2					HS3ST3A1	PEG10
HIST1H3E	HIP1		FAM107B	MZT1					GALNT5	IGFBP3
HIST1H3F	MB		FAM120C	PFKM					DYNLT3	TCF19
HIST1H3G	FRAS1		FAM13C	TRH					SPRED2	GAS2L3
HIST1H3H	SPTBN1		FAM178A	SUV39H2					AREGB	SOCS2
HIST1H3I	NRAP		FAM184A	PDE7A					HIST1H4B	NRAP
HIST1H3J	NUDCD2		FAM200B	EFCAB2					LOC100653350	C11orf82
HIST1H4A	ROGDI		FAM210B	LRRC49					LOC283070	RAD51
HIST1H4B	PRTFDC1		FAM46C	HILPDA					LOC541471	METTL7A
HIST1H4C	REEP6		FAM89A	HLA-DPB1					PRKY	FNDC5
HIST1H4D	SCN5A		FAM91A1	MSS51					RPL23AP82	CKS2
HIST1H4E	EXOSC8		FAM98C	NARR					HIST1H4C	CHEK1
HIST1H4F	MCM3		FAS	ANO4					HIST1H4D	NAALAD2
HIST1H4H	TMEM139		FBXO22	C10orf125					HIST1H4E	ITGB8
HIST1H4I	FAR1		FBXO32	ZC3HAV1L					HIST1H4F	NEIL3
HIST1H4J	NCAPH		FBXW7	AGL					HIST1H4H	CDCA3
HIST1H4K	TMEM220		FDXR	ASPH					HIST1H4I	GGH
HIST1H4L	TUBE1		FERMT1	FRMD5					HIST1H4J	XIRP2
HIST2H2AA3	ASPM		FEZ1	UBE2S					HIST1H4K	TNMD
HIST2H2AA4	INF2		FGFR2	GPI					HIST1H4L	NCAPG2
HIST2H2BE	SULF1		FIBIN	TUBA1A					HIST2H4A	GTSE1
HIST2H4A	EXOSC6		FJX1	LARP6					HIST2H4B	KIAA1524
HIST2H4B	RNASEH2A		FKBP1B	DCK					HIST4H4	FANCI
HIST4H4	ODZ2		FLJ37453	DPYSL3					LOC100507025	HELLS
HSPA4L	COL13A1		FLJ43663	INTS7						SPAG5
ICAM4	HSF1		FLNA	BTN3A2						TRIP13
ID1	TXLNB		FLNB	SLC4A4						MIS18BP1
IGFBPL1	LSM3		FLRT2	AK4						UBE2T
IKBIP	TMEM45A		FOS	SAMD4A						WT1
INO80C	CDCA7L		FREM1	SLC25A4						CENPW
INPP1	GPT2		FSCN1	VEGFC						GPR22
ISYNA1	INTU		FST	CALM1						CDCA7
ITGA1	GNG7		FUCA1	C17orf75						DRD1
ITGA2	SCN2B		FZD7	KCNJ3						FAM5C
ITM2A	NAPRT1		GABRB2	LOC100287789						ECT2
JAG1	HRK		GAD1	STC1						PLK4
KCNJ2	LMOD3		GADD45A	CACHD1						CDC6
KCNJ2-AS1	BARD1		GALNT5	GM2A						SMC4
KCTD12	KCNH2		GAS1	RORA						DSCC1
KIF5C	NBN		GAS6-AS1	FIGN						ABCA8
KIT	SCLT1		GCH1	ZNF382						RMI2
KITLG	CCDC28B		GDF15	PARP2						HJURP
KLF5	MSS51		GDNF	ATAD2						PTX3
KLHL4	HEY2		GFOD1	SYT7						ASPM
KRT19	PIEZO1		GFRA3	DHCR7						FANCD2
L3MBTL3	SLC1A1		GLIPR2	RAB30						CDC7
LACC1	PHIP		GLS	EFNB3						MCM6
LIMS3	B3GALT2		GLS2	AFAP1L1						HMGB2
LIMS3L	GJA5		GNAI1	ABHD2						ERBB3
LINC00152	PLP2		GNL1	TMEM14A						PTTG3P
LINC00281	POLA1		GPC3	PEG10						POSTN
LINC00515	CHAF1A		GPC4	SNRNP25						CKAP2L
LIX1	TMEM74		GPNMB	WT1						KIF14
LOC100128727	FBXO17		GPR124	PLEKHA2						MGAT4C
LOC100129104	MSH2		GPR126	TFRC						IGFBP5
LOC100132999	PRIM1		GPR133	FAM190B						ATAD2
LOC100288602	CENPW		GPR143	LOC283174						MELK
LOC100506119	FNDC5		GPR161	SLC2A14						GINS1
LOC100506718	ZNF850		GPR37	KDELR3						CENPH
LOC100507025	CENPN		GPR85	CEP70						SULT1E1
LOC100507372	CXorf57		GPR87	ERBB4						MCM5
LOC100652750	ITGB3BP		GPRASP1	MIS18A						CASC5
LOC100652804	KIAA0182		GPX1	HMGB2						KIF18B
LOC100653017	PLCE1		GSTP1	CYBRD1						IFIT1
LOC100653018	AFF3		H1F0	FBN1						PRTFDC1
LOC100653255	PDZD2		H2AFJ	ZBTB42						MCM10
LOC100653288	FOXM1		H2AFY	SH3BP2						GINS2
LOC254896	MIPOL1		H2BFS	SEPP1						FAM72A
LOC284861	LPHN3		H3F3A	AHNAK2						CDKN3
LOC338758	DDR2		H3F3B	PON2						BUB1B
LOC400684	KCNN2		HABP4	KIFC1						ZNF367
LOC541471	CKS1B		HAND1	NFIB						TPX2
LOC642441	KCNQ1		HAS2	MCM5						MURC
LOC642633	CNN1		HCFC1R1	NUCB2						CENPE
LOC643401	COL8A1		HCN1	SLC2A3						KIF18A
LOC652993	PLCXD3		HERC4	C9orf24						MAD2L1
LOC727916	EFNB3		HERC5	CHEK1						KIF23
LOC729461	FLJ27352		HES1	PITPNM3						POLE2
LOC730256	LOC100507165		HIST1H1C	TMTC2						HMMR
LOC84989	SIGIRR		HIST1H2AB	DCTPP1						SGOL2
LONRF3	ZFP36L1		HIST1H2AC	TMEM178A						CDC20
LOXL4	BEND5		HIST1H2AD	FNDC5						OIP5
LRPAP1	RABGAP1L		HIST1H2AE	SCN5A						BRIP1
LSR	PCK2		HIST1H2AG	PSMC3IP						MND1
LYPD1	CDC25A		HIST1H2AH	NUDT1						DTL
MAF	KIAA1731		HIST1H2AI	C18orf1						CCNE2
MAFB	WNT5A		HIST1H2AJ	POPDC3						KIF11
MAL2	SUCNR1		HIST1H2AK	TRIM59						ZWINT
MAP2	ABCC6		HIST1H2AL	ROGDI						CCNB1
MASP1	EFEMP2		HIST1H2AM	NOL3						KIF4A
MCOLN3	EFNA2		HIST1H2BC	SLC44A1						SPC25
MDM2	RANBP17		HIST1H2BD	HRK						RACGAP1
METTL7A	SDK1		HIST1H2BE	MT1X						FAM83D
MFAP3L	PSAT1		HIST1H2BF	LMOD2						ANLN
MFGE8	ATP1A2		HIST1H2BG	LMO2						CCNA2
MFI2	GPR157		HIST1H2BH	ENPP5						CENPF
MGARP	LGALS3BP		HIST1H2BI	RAB33A						UBE2C
MGC11082	TIMELESS		HIST1H2BK	DLAT						C2orf18
MGC21881	ULK4		HIST1H3A	CACNA1G						BUB1
MICALL1	SEPP1		HIST1H3B	LIN9						CDKN2C
MIR612	FANCI		HIST1H3C	FAR1						PRR11
MMP1	DLEU1		HIST1H3D	DDR2						UHRF1
MSX2	CUX2		HIST1H3E	RANBP17						PTTG1
MYLIP	G2E3		HIST1H3F	ESPL1						CCNB2
MYO10	SPAG5		HIST1H3G	LOC653513						TTK
MYO1E	TIPIN		HIST1H3H	HMGCS1						DEPDC1
MYO5B	CORIN		HIST1H3I	PTTG3P						PRC1
MYOT	STIL		HIST1H3J	INHBA						NCAPG
NABP1	UCP2		HIST1H4A	CMYA5						TMSB15A
NADSYN1	FAM13A		HIST1H4B	FAH						RAD51AP1
NAV3	MACROD2		HIST1H4C	GSTM3						CENPK
NEAT1	RCAN2		HIST1H4D	KIAA0182						MGP
NEFL	RFC3		HIST1H4E	PDE4D						SHCBP1
NELL2	COX6A2		HIST1H4F	KLF9						NEK2
NOVA1	PLXNA4		HIST1H4H	FBXO5						NUF2
NPY1R	MIS18BP1		HIST1H4I	SFRP1						CEP55
NQO1	MT1X		HIST1H4J	CEP192						RRM2
NR0B1	TGFBR3		HIST1H4K	CXCL12						CDK1
NRCAM	NUPR1		HIST1H4L	C17orf109						NUSAP1
NRG1	CHEK1		HIST2H2AA3	SKA2						NDC80
NRIP3	SGCA		HIST2H2AA4	TUBA3C						KIF20A
NTN1	CASC5		HIST2H2BE	LRRC2						DLGAP5
OAZ3	ORC6		HIST2H4A	PSAT1						PBK
OR7E14P	HJURP		HIST2H4B	CENPN						TOP2A
OSBPL3	GTSE1		HIST3H2A	KCNK3						C4B
OTOGL	CKAP2		HIST4H4	GALNTL4						CENPA
OXR1	TMEM185B		HRAS	BOLA3						FAM72B
PAIP1	NXPH2		HS6ST2	INF2						HIST1H4B
PAPSS2	DACT3		HSD17B1	LOC643837						INS-IGF2
PAQR6	FAM72A		HSPA4	IFI30						LOC100507855
PAQR9	SELM		HSPA4L	KPNA2						MIR675
PCDH20	IRX4		ICAM4	PGAP2						PDE4DIP
PCDH8	PNMA2		ID1	C15orf23						RAD54B
PCDH9	FAM213B		ID2	PKIB						TMSB15B
PCNA	NCAPG2		ID2B	COL1A2						TNNI3K
PCSK5	SRL		ID4	SYNGR1						HIST1H4C
PDK4	CACNA2D2		IFRD1	PNMA2						HIST1H4D
PDLIM3	CEP192		IFT20	GPX8						HIST1H4E
PELO	DSCC1		IGFBPL1	E2F8						HIST1H4F
PHLDA1	CISD3		IKBIP	VCAM1						HIST1H4H
PIP4K2A	TRIB3		INA	POLQ						HIST1H4I
PLK2	RNF6		INO80C	GAS5						HIST1H4J
PLK3	C5orf34		INPP1	BCAT1						HIST1H4K
PMAIP1	DSN1		IQGAP1	RGS4						HIST1H4L
POLH	ARG2		IRS2	HMGB1						HIST2H4A
PPIA	CKAP2L		ISCU	MAN1C1						HIST2H4B
PPM1D	CCNE2		ISL1	LSM5						HIST4H4
PPM1E	SLC5A1		ITGA1	PLCXD3						FAM72D
PPM1H	GINS1		ITGA2	CCND2						LOC100293534
PRKX	GPX8		ITGB6	NDE1
PRKY	MCM2		ITM2A	HSF1
PROCR	ATP1B4		ITPR1	CDC45
PROM1	FGF7		JAG1	CISH
PRPS2	PYGM		KCNJ2	KNTC1
PRSS23	CCNB1IP1		KCNJ2-AS1	KCNH2
PSTPIP2	KIF2C		KCTD1	ROBO2
PTGER4	MYC		KCTD12	SLC25A43
PTP4A1	LOC643837		KDELC1	TPD52
PYGL	MCM10		KIAA0368	C14orf45
QPCT	KIF18B		KIF3B	KIAA1731
RABL2A	BIRC5		KIF5C	RYR2
RABL2B	NME3		KIT	MYC
RAD51C	CDC6		KLF4	RFC5
RAI2	CDCA2		KLF5	FBXO40
RAP2B	KCNIP4		KLHL12	DLEU2
RAPGEF5	ADSSL1		KLHL29	EFCAB11
RBP1	QKI		KLLN	ACOT7
RDH10	CCDC34		KRR1	MAP3K5
RERG	SHD		KRT19	TMEM220
RETSAT	ANK2		L3MBTL3	KCNN2
RGCC	PLK4		LACC1	GPC6
RGS17	APOBEC3B		LAMA1	SLC16A3
RGS2	AFAP1L1		LAYN	PAICS
RGS5	LOC283454		LEF1	LRRC39
RNF144B	MGAT4C		LGMN	MFAP4
RNF182	FANCD2		LIF	GEMIN2
RNF8	MCAM		LIFR	MYCN
RNPEP	HRC		LIMK2	CD36
RPL23AP7	ECT2		LINC00152	MSH2
RPL23AP82	RPL22L1		LINC00281	EXOSC6
RPS27L	RAP1GAP2		LINC00515	CENPL
RRM2B	FAM111B		LIX1	ACPL2
S100A13	RRAD		LMO4	NME1-NME2
SAT1	DPYSL2		LOC100128727	GPX7
SCG5	EIF4EBP1		LOC100128750	RFC4
SCN4B	RMI2		LOC100129104	SCLT1
SDC1	SPEG		LOC100130938	WNT5A
SEL1L3	SMC4		LOC100132999	RRM1
SERPINB1	ERBB4		LOC100288602	SASS6
SERPINE2	NME4		LOC100289361	CHAF1A
SERPINI1	CDCA3		LOC100506060	NUPR1
SESN1	TRIP13		LOC100506119	FAM213B
SESN2	PPP1R16A		LOC100506718	G2E3
SGIP1	LGALS1		LOC100506725	EXOSC8
SGK1	IFIT1		LOC100506830	STMN1
SGK223	PER3		LOC100507025	POLA1
SH3GL2	ERBB3		LOC100507162	EEF1A2
SHC4	KCNK3		LOC100507213	REEP6
SHPK	GINS2		LOC100507303	CDCA2
SLC16A6	AIG1		LOC100507316	TSPO
SLC4A11	LRRC2		LOC100507410	FSBP
SNAP25	NPR3		LOC100507487	EIF4EBP1
SORD	JAK2		LOC100507495	HAUS4
SOX9	FHL2		LOC100507547	ELOVL6
SPATA18	S100A4		LOC100507699	KIF15
SPRY2	SEC14L5		LOC100652750	PLCXD1
SPRY4	SMC2		LOC100652972	PPP1R16A
SPRY4-IT1	MLF1IP		LOC100652973	AGT
SRGAP2P2	IGFBP5		LOC100653018	CDON
SRSF8	OLFML2A		LOC100653217	LSM3
ST6GALNAC2	DAND5		LOC100653255	CLIC1
STAT1	TIFA		LOC100653350	CBX5
STK17A	UBE2T		LOC147727	TMSB15A
STK38L	DIRAS2		LOC254896	CKS1B
SULF2	PHGDH		LOC255512	FAM13A
SYCE1L	COL9A1		LOC257152	SLC27A6
TAP1	SLC27A6		LOC257396	CDK4
TEX30	C4orf46		LOC283070	CORIN
TFPI2	IL1R1		LOC284244	ENO1
THBD	WWOX		LOC284440	PPP1R3A
THBS4	ALDOC		LOC284861	ERAP2
TLE1	POLE2		LOC338758	RNF6
TMEFF2	CTNNA3		LOC339535	KIF20B
TMEM158	RASGRP2		LOC400684	TMEM139
TMEM173	AQP1		LOC541471	FAM111B
TMEM189	KIF14		LOC642441	CCDC28B
TMEM189-UBE2V1	MND1		LOC642633	C18orf54
TMEM47	MELK		LOC643401	IFI27L2
TMEM68	BRIP1		LOC645722	COL21A1
TMEM87B	EMP2		LOC652993	PRIMA1
TMX4	DES		LOC727916	ZNF850
TNFRSF10A	ANKRD32		LOC728392	BLM
TNFRSF10B	EFHC2		LOC728705	FXYD6
TNFRSF10C	TPX2		LOC728769	CCDC69
TNFRSF10D	SH3BGR		LOC729461	FGF11
TNFRSF11B	LOC100131138		LOC730202	OPLAH
TP53I3	LPL		LOC730256	ADD2
TP53INP1	MYL3		LOC84989	CDCA8
TRAF4	MYH7		LONRF3	ARG2
TRIAP1	MAD2L1		LRP10	ECT2
TRIM22	SPHKAP		LRP4	PDE1C
TRPV1	SLC35D3		LRPAP1	PRRX1
TSPAN11	SPC25		LRRC8B	TMEM40
TTC28-AS1	RNF207		LRRFIP2	INSIG1
TTC39C	HIF3A		LSR	FBXO17
UBASH3B	DBF4		LYPD1	CEBPG
UBE2V1	PTX3		LYRM1	CISD3
UBR5	MYL2		MAB21L2	GNG7
UNK	CDKN2C		MAF	TGFBR3
UPP1	MCM6		MAFB	CASQ1
USP18	PGAM2		MAGI2	ANKRD9
VMP1	CSPG5		MAL2	LRR1
WDR63	FBXL22		MAN2C1	CDCA5
XPC	SGOL2		MAP2	STIL
XPR1	SLC44A1		MARVELD2	MYL6B
XRCC4	TCAP		MASP1	MCM7
ZCCHC12	CCNA2		MCOLN3	TRIB3
ZFYVE16	EMP3		MDK	1900-01-03
ZMAT3	GPC6		MDM2	TMEM185B
ZNF423	MYH6		MDN1	PHGDH
ZNF561	PRDM16		MECOM	ASPN
ZNF79	XIRP2		MEST	LDLR
	GPR22		METTL7A	NREP
	ABCA8		MFAP3L	TMEM45A
	P2RY14		MFGE8	TUBB2A
	KIF18A		MGARP	AURKA
	CDKN3		MGC11082	CDC7
	ASNS		MGC16121	ITGB3BP
	MCM5		MGC21881	PHF19
	NCAPG		MGC2889	ADAMTS6
	C2orf18		MGEA5	POSTN
	NMRK2		MICAL2	GPR157
	DTL		MICALL1	NME3
	CENPH		MIR1182	KCNQ1
	OIP5		MIR21	CXorf57
	FITM1		MIR4640	TUBA1C
	HHATL		MMAA	KISS1R
	HMMR		MMP2	OBSCN
	INHBE		MORC4	ODZ2
	CRIP1		MOXD1	C11orf82
	CDC20		MYLIP	H2AFX
	TNNT1		MYLK	LOC100507165
	LEFTY2		MYO10	ARRB1
	C11orf21		MYO1B	KLHL9
	KIF4A		MYO1D	HEY2
	UBE2C		MYO5B	ITGA4
	DOK7		MYO6	MCAM
	KIF23		MYOT	TTYH2
	TGFB1I1		NABP1	DOK6
	CENPF		NADSYN1	LOC100288366
	BUB1B		NAP1L1	HELLS
	CCNB2		NAV3	PIEZO1
	CENPE		NEFL	PLP2
	NRTN		NELL2	TNMD
	KIF11		NOG	CRIP2
	ANLN		NPY1R	CDCA7L
	CKM		NQO1	NPR3
	ZWINT		NR0B1	LOC100506114
	RAD51AP1		NRCAM	STAT6
	HOPX		NRG1	EXO1
	CENPK		NRIP3	TK1
	CDK1		NSF	LOXL1
	FGF12		NTM	CHEK2
	BUB1		NTN1	HDAC9
	UHRF1		NUAK2	TUBB
	SULT1E1		NUDT5	PER3
	DEPDC1		NUDT9P1	FEN1
	CCNB1		OAZ3	MCM3
	NEK2		OR7E14P	CKMT2
	RACGAP1		OSBPL3	ANKRD32
	NUSAP1		OTOGL	IGF2
	ACTA1		OXR1	COL15A1
	TTK		PAIP1	LRRC17
	SHCBP1		PAN3-AS1	ZFP36L1
	NUF2		PAPSS2	SYT13
	PRC1		PAQR6	LMOD3
	RRM2		PAQR9	ECHDC2
	NDC80		PCDH8	SLC2A10
	CEP55		PCDH9	CDC25B
	PRR11		PCNA	BHLHE40
	KIF20A		PCSK5	SIGIRR
	TOP2A		PDE4A	CDCA3
	DLGAP5		PDK4	FGF7
	KIAA0101		PDLIM3	DACT3
	PBK		PELI1	RAP1GAP2
	TNNI3		PGM3	SPC24
	CENPA		PHLDA1	SEMA6D
	FAM48A		PHLDA3	HAPLN1
	FAM72B		PHPT1	PLXNA4
	KGFLP1		PIGF	IL11RA
	MIR4707		PIGL	KCNIP4
	MMP23B		PIGT	TIMELESS
	MT1E		PIP4K2A	SELM
	NME2		PKDCC	ACAT2
	RAD54B		PLEKHA6	UCP2
	SARS2		PLK2	FABP3
	SNORD44		PLK3	FAM64A
	TUBA1B		PLXNB2	ELTD1
	FAM72D		PLXNC1	ORC6
	KGFLP2		PMAIP1	KIF2C
	SNORD47		PMS1	SCG2
	SNORD76		PODXL	C4A
	SNORD77		POLH	WWOX
	SNORD79		POLR2A	AIG1
	SNORD80		POLR2L	IRX4
	SNORD81		POMZP3	ZNF367
			PPIA	LPL
			PPM1D	AURKB
			PPM1E	C5orf34
			PPM1H	PRIM1
			PPP1R21	PSRC1
			PPP2R2C	RNASEH2A
			PRKX	SOCS2
			PRKY	IQGAP3
			PROM1	MACROD2
			PRPS2	BNIP3
			PRRT1	SGCA
			PRSS23	OLFML2A
			PSTPIP2	SRL
			PTBP3	LOC100652886
			PTCH1	GJA1
			PTGER4	INTU
			PTP4A1	LOC283454
			PTPRZ1	PYGM
			PXK	NEIL3
			PYGL	RIMKLA
			QPCT	HOXC6
			RAB15	MCM2
			RABL2A	MPHOSPH9
			RABL2B	BORA
			RAD51C	SDK1
			RAI2	RFC3
			RAP2B	DDIT4
			RAPGEF5	MMP23A
			RASGRP1	CDC25A
			RASL11B	ERBB3
			RBM45	STAU2
			RBP7	SEC14L5
			RDH10	S100A16
			REPS2	SHD
			RERG	RAD51
			RETSAT	COL13A1
			REV3L	ENO3
			RFTN1	CENPM
			RGAG4	RPL39L
			RGCC	CDC25C
			RGMA	GJA5
			RGS17	FOXM1
			RGS2	BEND5
			RGS5	PTTG1
			RHOBTB1	ENO2
			RNF144B	GAS2L3
			RNF182	COL11A2
			RNF19B	TCF19
			RNF8	LGALS3BP
			RNPEP	P2RX1
			RPL23AP7	COL1A1
			RPL23AP82	GGH
			RPRD1B	STMN2
			RPS19	RPL22L1
			RPS27L	SLC35D3
			RPS6KA2	COX6A2
			RRM2B	B3GALT2
			RWDD2A	MGAT4C
			S100A10	ATP1A2
			S100A13	ACOX2
			SAC3D1	RRAD
			SBF1	SPEG
			SCD5	PLCE1
			SCN4B	EFHC2
			SDC1	ATP1B4
			SECISBP2	CCNB1IP1
			SERINC5	JAK2
			SERPINB1	NME4
			SERPINB9	FAM83D
			SERPINE2	CKS2
			SERPINI1	BIRC5
			SESN1	MKI67
			SESN2	NCAPH
			SESTD1	MYBL1
			SGIP1	RCAN2
			SGK223	FAM114A1
			SH3GL2	NLGN1
			SHC4	MIR210HG
			SHISA2	SUCNR1
			SHPK	SMC4
			SIDT2	CTNNA3
			SLC16A14	MIS18BP1
			SLC16A6	RMI2
			SLC22A17	NAT1
			SLC26A2	COL8A1
			SLC30A1	DIRAS2
			SLC4A11	IFIT1
			SLC4A8	AQP1
			SLC8A3	GINS1
			SMG1	SCN2B
			SNAP25	IGFBP5
			SNCAIP	TIPIN
			SNHG9	TM4SF1
			SNORA78	DAND5
			SORCS1	GTSE1
			SORD	MYH7
			SOX5	LUM
			SOX9	MYH6
			SPATA18	SORL1
			SPRY1	FANCI
			SPRY4	SMC2
			SPRY4-IT1	C4orf46
			SRGAP2	SLC1A1
			SRGAP2P2	ALDOC
			SRSF8	CSPG5
			SSPN	EFEMP2
			ST6GALNAC2	CCNE2
			STAC	CKAP2
			STK17A	IL1R1
			STK38L	APOBEC3B
			STOX2	FHL2
			SULF2	TIFA
			SYCE1L	CENPW
			SYN2	MB
			SYNE1	TXLNB
			SYNM	SLC22A18
			SYT17	NRTN
			TAF3	SPAG5
			TAP1	FAM5C
			TAPT1	LDHA
			TBX2	DSN1
			TCTE3	FAM72A
			TET1	INHBE
			TEX30	ADSSL1
			TFPI2	ASPM
			TGIF1	MLF1IP
			THBD	UBE2T
			THBS4	FBXL22
			TLE1	DES
			TLE4	ASNS
			TM7SF3	PRDM16
			TMEFF2	PLK4
			TMEM158	MYOM2
			TMEM173	HRC
			TMEM176B	GINS2
			TMEM189	SPHKAP
			TMEM189-UBE2V1	SH3BGR
			TMEM2	HIF3A
			TMEM68	MGP
			TMEM87A	PRTFDC1
			TNFRSF10A	RASGRP2
			TNFRSF10B	CKAP2L
			TNFRSF10C	DPYSL2
			TNFRSF10D	EMP3
			TNFRSF11B	MURC
			TP53I3	POLE2
			TP53INP1	CDC6
			TPBG	HJURP
			TPK1	DBF4
			TPM1	NCAPG2
			TPP2	NRAP
			TRAF3IP2-AS1	DSCC1
			TRAF4	MCM6
			TRDN	FGF12
			TRIAP1	ANLN
			TRIM22	C7
			TRIM36	DOK7
			TRPC4	MELK
			TRPV1	KIF18B
			TRUB1	HOPX
			TSGA10	RNF207
			TSPAN11	CASC5
			TSPAN2	MCM10
			TTC28-AS1	PTX3
			TTC39C	CCNA2
			TXNL1	PGAM2
			TXNRD1	KIF14
			TYSND1	TRIP13
			UACA	MAD2L1
			UBASH3B	COL9A1
			UBE2V1	NMRK2
			UBE3B	BRIP1
			UBR5	HMMR
			UCHL1	MND1
			UNK	CENPE
			UPP1	CDC20
			USP18	CRIP1
			VMP1	ABCA8
			VOPP1	DTL
			WDFY3	KIF18A
			WDR63	TPX2
			XKR6	H19
			XPC	FITM1
			XPNPEP3	CENPH
			XPR1	OIP5
			XRCC4	KIF4A
			ZCCHC12	TCAP
			ZFYVE16	CDKN3
			ZMAT1	SPC25
			ZMAT3	LGALS1
			ZNF117	HHATL
			ZNF37A	C11orf21
			ZNF423	TGFB1I1
			ZNF561	SGOL2
			ZNF596	S100A4
			ZNF706	KIF23
			ZNF763	CDKN2C
			ZNF79	KIF11
			ZP3	BUB1B
				C2orf18
				XIRP2
				CENPF
				LEFTY2
				UHRF1
				UBE2C
				TNNT1
				NCAPG
				BUB1
				GPR22
				CCNB2
				LOC100131138
				ACTA1
				RAD51AP1
				MYL3
				CKM
				CENPK
				CCNB1
				DEPDC1
				CEP55
				MYL2
				ZWINT
				PRC1
				NEK2
				NUF2
				TTK
				RACGAP1
				SULT1E1
				NDC80
				CDK1
				SHCBP1
				NUSAP1
				PRR11
				KIF20A
				RRM2
				DLGAP5
				TOP2A
				PBK
				TNNI3
				BTN3A3
				C4B
				CALM2
				CKLF-CMTM1
				FAM48A
				FAM72B
				INS-IGF2
				KGFLP1
				LOC100294033
				LOC100507855
				LOC100653157
				LOC646278
				LOC728802
				MIR4707
				MIR675
				MMP23B
				NME2
				NUDT4P1
				RAB34
				RAD54B
				SARS2
				SLMAP
				SNORD44
				TMSB15B
				TUBA1B
				TUBA3D
				CALM3
				FAM72D
				LOC100293534
				SNORD47
				TGFBI
				SNORD76
				SNORD77
				SNORD79
				SNORD80
				SNORD81
