# Supplementary material for: MicroRNAs as early toxicity signatures of doxorubicin in human-induced pluripotent stem cell-derived cardiomyocytes
Source: Arch Toxicol. 2016 Feb 3;90(12):3087–98. doi: 10.1007/s00204-016-1668-0 (PMC5104806; doi:10.1007/s00204-016-1668-0)
Supplement: Supplementary file 3 — Supplementary material 3 (XLSX 401 kb) [file 204_2016_1668_MOESM3_ESM.xlsx]

## Sheet: miR-187-3p
has-miR-187-3p
miRWalk predicted gene targets	Verified genes in DOX transcriptomic data (7 genes)
SDE2	ARRB1
LTBP1	BTN3A2
AIF1L	COL13A1
FAM131A	DIRAS2
OR6B1	DSN1
KRTAP5-5	NRAP
FTL	ZWINT
REC8
GNE
TSSK1B
PEX11B
BTN3A2
ERMN
ZNF628
CCDC178
MARK2
BANF1
RAB11FIP2
IFT80
PRMT10
C22orf15
MLEC
SRRM2
BRCC3
LENG8
C8orf48
HIST2H2BF
GJA3
AREL1
NEUROG3
CCNL2
FCRL3
ZNF540
ZFR
CCDC105
RGS12
GHRL
C11orf68
PODN
FAM9A
SLC16A1
TRIM13
C10orf118
RANBP3L
VIL1
SLC27A3
DEPDC1B
JPH4
RIPPLY2
EOGT
ACOT8
ADAP1
ADCK5
ADI1
AKAP13
ALAS1
ARHGEF40
ARL6IP4
ASH1L
ATE1
ATG4B
ATRAID
BIK
BOLA2
BRWD1
C14orf80
C17orf67
C19orf73
C1orf61
CCDC157
CCDC176
CD22
CD226
CEP63
CLK2
CMSS1
CNOT2
COG3
COL11A1
COL13A1
CPT1C
CXorf40B
DDX52
DFNB31
DGKD
DHRS3
DIO1
DNAJB1
DR1
DSN1
ECHDC1
EDEM2
EPHB6
ERCC8
EYA4
FAM102A
FAM21B
FAM3B
FAM46A
FAM53C
FAM65C
FANCG
GAPVD1
GNAL
GPBAR1
GPR12
HERC2
HIP1
HIPK4
HOXC4
HYAL1
IL5RA
IMPDH1
IQCE
ITM2A
LAX1
LINGO2
MAP2
METTL16
NAPRT1
NARF
NEDD4L
NEUROD1
OCEL1
OLFM1
OSBPL10
PCDH18
PDHB
PDIK1L
PEX11B
PHF13
PHF8
PICALM
PIK3R1
PIPOX
PIWIL1
PLA2G12B
PLEKHH3
POM121
PPP1R12B
PQBP1
PTGIR
PXN
RAB11FIP3
RAPGEF4
RASSF1
RASSF4
RASSF5
RBM46
RGS9BP
ROR2
RSPRY1
SESN3
SLAMF1
SLC25A37
SLC35C2
SREBF1
SRSF11
TMC7
TOB2
TOX3
TPD52
TRIM39
TRIP4
TRIQK
TRMT2B
TXNRD2
UBE2E1
UCHL5
VCPIP1
VWA7
WDR48
WDR49
YY1AP1
ZNF2
ZNF257
ZNF692
ZNF701
ZNF740
ZNRF4
ZSCAN30
ABI3BP
ACOT8
ACVRL1
ADAMTS16
ADGB
ADRM1
ALMS1
ALPI
AMER3
ANGPTL2
ANKRD11
ARHGAP4
ARL13A
ASB1
ASB7
ATN1
ATRAID
ATRX
BARHL2
BCL2L10
BCORL1
BDP1
BECN1
BOLA2
BOLA2B
C10orf68
C11orf63
C14orf180
C16orf59
C17orf64
C19orf68
C1QC
C1QTNF2
C4orf50
C9orf129
CABP5
CAPNS1
CAPNS2
CCDC176
CCDC27
CCDC67
CD164
CD22
CD24
CD3E
CDH6
CES5A
CFP
CHMP1B
CIITA
CLPP
CMTR1
COL14A1
CORO1A
CORO1C
CRELD1
CSTL1
CTNNA2
DAPK2
DDB1
DDT
DDTL
DERA
DFNB31
DGKG
DIO1
DIP2C
DIRAS2
DKK3
DLC1
DLGAP1
DNAJC10
DTYMK
EMC3
ENOX1
EXD3
F5
FAM162A
FAM21A
FAM21B
FAM21C
FGD6
FMO3
FRK
FXYD5
GLDC
GLI3
GLIS1
GNAI3
GNAL
GNAO1
GRIA2
GRIN1
GRIP1
GSPT2
GTSF1L
GUCA1A
GUCA1C
HAX1
HBP1
HELT
HINT1
HIST2H3A
HIST2H3C
HIST2H3D
HOXC8
HS2ST1
HYAL1
IDI2
IL17RC
IL9R
INTS3
IQCC
ISL1
ITGA1
ITGA2B
IZUMO4
JAKMIP3
KCNH1
KCNMB1
KNG1
KRT9
KRTAP19-4
LARP1B
LARS2
LCNL1
LEPRE1
LOC100506422
LOC100996318
LOC100996515
LOC100996713
LOC101927767
LOC101928120
LOC101928728
LRCOL1
LRRC36
M6PR
MANBA
MFGE8
MMEL1
MNAT1
MORC2
MRC1
MRO
MRPL14
MRPL20
MRPL9
MTMR3
MYL6B
MYO9A
MYOF
NETO1
NLGN1
NLN
NOBOX
NRAP
NRG2
OCEL1
OCSTAMP
OFCC1
OR6B1
ORM1
ORM2
OSBPL3
OTUD4
PAG1
PDZRN3
PEG3
PELI2
PIGG
PITHD1
PITRM1
PKD1L3
PLA2G12B
PLIN4
PLXDC2
PNLDC1
POP5
POSTN
PPP1R12B
PPP1R7
PPP6R3
PRDX2
PRMT5
PRR3
PSMB8
PSMD1
PSMD7
PSMG4
PTPRG
RAB3C
RAB7L1
RAC1
RAC2
RBM24
RBM48
RHOT1
RNPS1
RP9
RPS28
RTEL1
RTN2
RUVBL2
SAYSD1
SCNM1
SEC13
SEC16B
SERHL2
SF3B2
SLC25A37
SMC1A
SMG7
SMIM19
SMURF1
SORBS2
SPC24
SRXN1
STAG1
SWSAP1
SYNRG
TAAR5
TBX1
TCF4
TEX264
THBS2
TIPRL
TLN2
TMEM179
TMEM66
TMEM72
TMPRSS7
TNFAIP2
TNFAIP8L2-SCNM1
TNFSF9
TNS4
TRIM37
TRIM71
TRPC5
TSHZ3
TSSC4
TTC23
TTI1
TXNDC8
UBE3C
ULK2
UVSSA
WDR83OS
WNT10B
WNT16
ZC3H14
ZCCHC24
ZIM2
ZNF160
ZNF563
ZNF705G
ZNF708
ZNF786
ZNF799
ZNF878
ZNRF1
ZWINT
ACVR2B
ADCY9
AGR2
AP4M1
ARRB1
ASB6
ASCL2
ATG5
ATP2B4
B3GALNT2
BCL10
BCL2L13
C1QTNF8
C1S
CAPN12
CCDC169-SOHLH2
CCDC170
CCM2
CD276
CELF1
CERK
COG8
CRMP1
CSF2RB
CSRNP3
CYP8B1
DDX55
EFNB2
EIF2S1
ERG
F11
FAM101B
FAM173A
FAM19A3
FAM19A5
FAM65B
FGFR1OP
FSCB
GAB3
GIPC1
GPR156
HHIPL1
HLCS
IFNA2
IPPK
IRX2
IZUMO4
JAKMIP3
KRT5
LAMP2
LOC101927622
LOC388210
LRFN1
LYPD1
LYPD4
MAN1B1
MAOA
METTL6
MNAT1
MRPL43
MSL3
MTF2
MTUS1
MXRA5
NAV1
NDE1
NFX1
NGEF
NOL7
OPN5
OSBPL7
PALMD
PDE3A
PDF
PMPCA
PRDX2
PRPF4
PTPLAD2
PTRF
QRFPR
RASD1
REM2
RHBDF1
RNGTT
RSPH10B
RSPH10B2
SEMA6B
SERPINF1
SH2B2
SIM2
SLC17A9
SLC30A5
SLC36A2
SLC6A3
SMAD1
SMIM7
SMPD5
SOHLH2
SPIB
SS18L1
STEAP1B
SYNCRIP
TCTN3
THSD4
TMSB10
TRPC7
TSPAN5
TUBGCP3
UBE2W
USH2A
WDR87
WNT10B
XKRY
XKRY2
ZNF490
ZNF563

## Sheet: miR-182-5p
has-miR-182-5p						GO analysis of verified genes
miRWalk predicted gene targets	Verified genes in DOX transcriptomic data (50 genes)					Category	Term	Count	PValue	Genes
CNPY2	ACOX2					GOTERM_BP_FAT	GO:0022402~cell cycle process	14	6.15827e-09	GAS2L3, KIF23, CDK1, NBN, KIF18A, MND1, AURKA, ANLN, SMC4, NCAPH, NCAPG, CDKN2C, RAD54B, BARD1
GNPDA2	ANLN					GOTERM_BP_FAT	GO:0022403~cell cycle phase	12	2.66878e-08	KIF23, CDK1, NCAPH, NBN, CDKN2C, NCAPG, KIF18A, MND1, ANLN, AURKA, RAD54B, SMC4
MUC22	ASPH					GOTERM_BP_FAT	GO:0000279~M phase	11	3.62494e-08	KIF23, CDK1, NCAPH, NBN, NCAPG, KIF18A, MND1, ANLN, AURKA, RAD54B, SMC4
ALG9	ATP1A2					GOTERM_BP_FAT	GO:0007049~cell cycle	14	2.59479e-07	GAS2L3, KIF23, CDK1, NBN, KIF18A, MND1, AURKA, ANLN, SMC4, NCAPH, NCAPG, CDKN2C, RAD54B, BARD1
CBLN2	AURKA					GOTERM_BP_FAT	GO:0000280~nuclear division	8	3.84206e-06	KIF23, CDK1, NCAPH, NCAPG, KIF18A, ANLN, AURKA, SMC4
C7orf73	B3GALT2					GOTERM_BP_FAT	GO:0007067~mitosis	8	3.84206e-06	KIF23, CDK1, NCAPH, NCAPG, KIF18A, ANLN, AURKA, SMC4
HHIP	BARD1					GOTERM_BP_FAT	GO:0000087~M phase of mitotic cell cycle	8	4.32759e-06	KIF23, CDK1, NCAPH, NCAPG, KIF18A, ANLN, AURKA, SMC4
CETN1	BCAP29					GOTERM_BP_FAT	GO:0048285~organelle fission	8	5.00555e-06	KIF23, CDK1, NCAPH, NCAPG, KIF18A, ANLN, AURKA, SMC4
ATRIP	BCL11A					GOTERM_BP_FAT	GO:0000278~mitotic cell cycle	9	1.25882e-05	KIF23, CDK1, NCAPH, CDKN2C, NCAPG, KIF18A, ANLN, AURKA, SMC4
UMPS	CD36					GOTERM_CC_FAT	GO:0000796~condensin complex	3	9.05147e-05	NCAPH, NCAPG, SMC4
ARAF	CDK1					GOTERM_BP_FAT	GO:0000070~mitotic sister chromatid segregation	4	0.000172112	NCAPH, NCAPG, KIF18A, SMC4
IL19	CDKN2C					GOTERM_BP_FAT	GO:0000819~sister chromatid segregation	4	0.000186904	NCAPH, NCAPG, KIF18A, SMC4
C8A	CENPN					GOTERM_CC_FAT	GO:0000793~condensed chromosome	5	0.00028603	CENPN, NCAPH, NCAPG, MLF1IP, SMC4
DACH1	COL13A1					GOTERM_CC_FAT	GO:0005819~spindle	5	0.000470048	KIF23, KIF14, CDK1, KIF18A, AURKA
ATPIF1	COX6A2					GOTERM_CC_FAT	GO:0043228~non-membrane-bounded organelle	16	0.000654763	KIF14, KIF23, CENPN, CDK1, NBN, LDB3, KIF18A, AURKA, ANLN, MYBL1, MYH6, MLF1IP, SMC4, NCAPH, NCAPG, NFIB
OR13F1	FAM13A					GOTERM_CC_FAT	GO:0043232~intracellular non-membrane-bounded organelle	16	0.000654763	KIF14, KIF23, CENPN, CDK1, NBN, LDB3, KIF18A, AURKA, ANLN, MYBL1, MYH6, MLF1IP, SMC4, NCAPH, NCAPG, NFIB
SLC6A13	FAM64A					GOTERM_BP_FAT	GO:0007076~mitotic chromosome condensation	3	0.000684416	NCAPH, NCAPG, SMC4
CUBN	GAS2L3					GOTERM_BP_FAT	GO:0006259~DNA metabolic process	8	0.000731461	GINS1, NBN, RAD51AP1, MND1, RAD54B, TK1, NFIB, BARD1
GSTO1	GEMIN2					BBID	1.RBphosphoE2F	3	0.00142403	CDK1, CDKN2C, TK1
HDDC3	GINS1					GOTERM_BP_FAT	GO:0007059~chromosome segregation	4	0.00187124	NCAPH, NCAPG, KIF18A, SMC4
UBXN1	GPR22					GOTERM_BP_FAT	GO:0051301~cell division	6	0.00187777	KIF23, CDK1, NCAPH, NCAPG, ANLN, SMC4
PCYOX1L	HDAC9					GOTERM_CC_FAT	GO:0044427~chromosomal part	6	0.00251554	CENPN, NCAPH, NBN, NCAPG, MLF1IP, SMC4
WDR83	KCNIP4					GOTERM_BP_FAT	GO:0030261~chromosome condensation	3	0.00257247	NCAPH, NCAPG, SMC4
FAM71E1	KIF14					GOTERM_BP_FAT	GO:0007050~cell cycle arrest	4	0.00370413	GAS2L3, NBN, CDKN2C, BARD1
HMCN2	KIF18A					GOTERM_BP_FAT	GO:0006310~DNA recombination	4	0.00390994	NBN, RAD51AP1, MND1, RAD54B
CABP1	KIF23					GOTERM_CC_FAT	GO:0005694~chromosome	6	0.00532615	CENPN, NCAPH, NBN, NCAPG, MLF1IP, SMC4
S100G	LDB3					GOTERM_MF_FAT	GO:0003774~motor activity	4	0.00702502	KIF23, KIF14, KIF18A, MYH6
PRKCSH	MIS18BP1					GOTERM_MF_FAT	GO:0030554~adenyl nucleotide binding	11	0.00880664	KIF23, ACOX2, KIF14, CDK1, KIF18A, AURKA, RAD54B, ATP1A2, MYH6, TK1, SMC4
MMAA	MLF1IP					GOTERM_MF_FAT	GO:0001883~purine nucleoside binding	11	0.00977214	KIF23, ACOX2, KIF14, CDK1, KIF18A, AURKA, RAD54B, ATP1A2, MYH6, TK1, SMC4
CLTCL1	MND1					GOTERM_BP_FAT	GO:0007010~cytoskeleton organization	6	0.00979895	KIF23, XIRP2, KIF18A, ANLN, AURKA, MYH6
SAP18	MYBL1					GOTERM_MF_FAT	GO:0001882~nucleoside binding	11	0.0102414	KIF23, ACOX2, KIF14, CDK1, KIF18A, AURKA, RAD54B, ATP1A2, MYH6, TK1, SMC4
NNT	MYH6					GOTERM_BP_FAT	GO:0007095~mitotic cell cycle G2/M transition DNA damage checkpoint	2	0.0120693	CDK1, NBN
CTXN3	NBN					GOTERM_MF_FAT	GO:0017076~purine nucleotide binding	12	0.0121709	KIF23, ACOX2, KIF14, CDK1, RANBP17, KIF18A, AURKA, RAD54B, ATP1A2, MYH6, TK1, SMC4
CALD1	NCAPG					GOTERM_BP_FAT	GO:0051276~chromosome organization	6	0.0150119	NCAPH, NBN, NCAPG, KIF18A, HDAC9, SMC4
OR4M2	NCAPH					GOTERM_BP_FAT	GO:0006302~double-strand break repair	3	0.0151092	NBN, RAD51AP1, RAD54B
CHPF2	NFIB					KEGG_PATHWAY	hsa04260:Cardiac muscle contraction	3	0.0162403	COX6A2, ATP1A2, MYH6
TGFB3	QDPR					GOTERM_MF_FAT	GO:0005524~ATP binding	10	0.0170124	KIF23, KIF14, CDK1, KIF18A, AURKA, RAD54B, ATP1A2, MYH6, TK1, SMC4
SUSD3	RAD51AP1					GOTERM_MF_FAT	GO:0032559~adenyl ribonucleotide binding	10	0.0184538	KIF23, KIF14, CDK1, KIF18A, AURKA, RAD54B, ATP1A2, MYH6, TK1, SMC4
CHST5	RAD54B					GOTERM_MF_FAT	GO:0003777~microtubule motor activity	3	0.0192021	KIF23, KIF14, KIF18A
MAGEA9B	RANBP17					GOTERM_BP_FAT	GO:0042113~B cell activation	3	0.022174	NBN, BCL11A, HDAC9
OR10H1	RCAN2					GOTERM_MF_FAT	GO:0032555~purine ribonucleotide binding	11	0.0241831	KIF23, KIF14, CDK1, RANBP17, KIF18A, AURKA, RAD54B, ATP1A2, MYH6, TK1, SMC4
BTN1A1	RORA					GOTERM_MF_FAT	GO:0032553~ribonucleotide binding	11	0.0241831	KIF23, KIF14, CDK1, RANBP17, KIF18A, AURKA, RAD54B, ATP1A2, MYH6, TK1, SMC4
CD53	S100A16					GOTERM_BP_FAT	GO:0006974~response to DNA damage stimulus	5	0.0258166	CDK1, NBN, RAD51AP1, RAD54B, BARD1
KRTAP9-3	SEMA6D					GOTERM_CC_FAT	GO:0044430~cytoskeletal part	7	0.0286427	KIF23, KIF14, CDK1, KIF18A, ANLN, AURKA, MYH6
NRCAM	SHCBP1					GOTERM_CC_FAT	GO:0005874~microtubule	4	0.0305733	KIF23, KIF14, CDK1, KIF18A
GALM	SMC4					GOTERM_BP_FAT	GO:0001832~blastocyst growth	2	0.0328496	GINS1, NBN
MAGEA9	TK1					GOTERM_BP_FAT	GO:0007126~meiosis	3	0.0354717	NBN, MND1, RAD54B
PCM1	XIRP2					GOTERM_BP_FAT	GO:0051327~M phase of meiotic cell cycle	3	0.0354717	NBN, MND1, RAD54B
OTOL1	ZFP36L1					GOTERM_MF_FAT	GO:0000166~nucleotide binding	12	0.036135	KIF23, ACOX2, KIF14, CDK1, RANBP17, KIF18A, AURKA, RAD54B, ATP1A2, MYH6, TK1, SMC4
VAMP8	ZNF850					GOTERM_BP_FAT	GO:0051321~meiotic cell cycle	3	0.0368027	NBN, MND1, RAD54B
EBLN2						GOTERM_BP_FAT	GO:0031572~G2/M transition DNA damage checkpoint	2	0.0387081	CDK1, NBN
GNPNAT1						GOTERM_BP_FAT	GO:0007017~microtubule-based process	4	0.040916	KIF23, KIF14, KIF18A, AURKA
UBTD2						GOTERM_CC_FAT	GO:0030496~midbody	2	0.0441459	KIF23, CDK1
SLC4A3						GOTERM_BP_FAT	GO:0007018~microtubule-based movement	3	0.0459088	KIF23, KIF14, KIF18A
DTX3L						GOTERM_CC_FAT	GO:0015630~microtubule cytoskeleton	5	0.0467461	KIF23, KIF14, CDK1, KIF18A, AURKA
GPATCH11						GOTERM_BP_FAT	GO:0002026~regulation of the force of heart contraction	2	0.0474309	ATP1A2, MYH6
SOCS2						GOTERM_BP_FAT	GO:0031576~G2/M transition checkpoint	2	0.0474309	CDK1, NBN
ZNF844						GOTERM_BP_FAT	GO:0006323~DNA packaging	3	0.0488623	NCAPH, NCAPG, SMC4
RAB18
CBWD3
ANAPC15
MAGOHB
ARMCX5
GPR19
NOA1
MVK
PLCG2
ZNF550
OR2T6
CAGE1
ARHGEF12
C8orf22
KANK2
STS
BIVM-ERCC5
CACNB4
NEIL3
DMP1
HFE
MYH4
PRKD1
LIPJ
LAYN
SSTR1
GBP6
CSRP3
OR10A6
OR52L1
NCAPH
PHOSPHO2
SPATS2L
ARSF
WBP5
KCTD16
FCGR1A
MR1
PGBD1
NBN
FBXO32
SLC22A31
SUPT5H
SUN3
OR5T1
LRRC30
TES
ATP5G1
IER5
PCDH10
FCGR1B
SHCBP1
HTR2B
CCDC65
NELL2
SH2D1B
QDPR
TAL1
ZNF626
ZRSR2
UTS2B
DND1
HYAL4
FBXO25
ATR
CAPN1
OVOL2
FOLR3
MTERFD3
KCND2
LHX4
NFRKB
SPATA17
RCVRN
PDIK1L
MAD1L1
FAM205A
CEPT1
C10orf120
GDAP2
FSHR
LAIR1
SEC11C
RFC4
CBWD2
TSPAN8
OR5D14
MAP4K3
TMEM114
TOMM34
DEFB132
PDSS1
AGER
IZUMO3
RBMX
C4A
TXNL4B
ARAP3
IFI6
MAGT1
ZNF300
SALL2
KLHL23
TPP2
RNF182
KCTD1
ENPP4
LRRD1
LRRC6
AK2
ARHGEF33
USP25
C4B
CETN3
GPR1
MGST3
PDK3
SCN7A
ACIN1
ACTG2
ACVR1C
ADAM29
ADAMTS10
AGPAT4
AGPAT6
AGPAT9
ANKFY1
APOBEC3H
ARHGAP15
ARHGAP24
ARPP21
ARSJ
ATP6V1E2
ATXN3L
AXL
B3GALNT1
B3GALT2
BPNT1
BTRC
C15orf41
C1orf61
C1QTNF7
C20orf26
C2orf74
C7orf33
CABYR
CARHSP1
CASZ1
CCDC114
CCDC115
CCDC181
CCDC81
CD180
CD1D
CDC42EP5
CDH12
CDKN2A
CENPN
CEP170
CEP63
CEP97
CGREF1
CHODL
CNTN4
CPNE1
CRIPAK
CSF2RA
CUL1
CUZD1
DCHS2
DHRS2
DLGAP4
DOK3
DOK5
DPP4
DPT
DRC1
DTNBP1
DUSP15
DYSF
EAF2
EDARADD
ELMO2
ENDOV
ENPEP
EPHA6
ERVW-1
ESRRB
EVA1A
FAM104A
FAM127C
FAM133B
FAM13C
FAM177A1
FAM214B
FAM65C
FGF21
FHL1
FLG
FMO2
FOXN2
GANC
GATAD2A
GCNT4
GDF5
GLIS1
GLTSCR1L
GON4L
GPATCH1
GPR113
GPSM3
GREB1
GRHL3
GSDMB
GSTA4
HAGH
HARS2
HDAC8
HOXB3
HP
HRH2
HSF2BP
HTR1D
IBTK
IFI35
IKBKE
IL10RB
IL2RA
IL5
ING1
INPP5F
IPMK
IVNS1ABP
KCNA10
KCTD21
KDM5C
KIAA1033
KIAA1737
KIF14
KLRF2
KPNA1
L3MBTL2
LEKR1
LHFP
LINGO4
LMO4
LOC101927408
LOC101927758
LOC101928552
LOC101929396
LOC101930060
LOC101930277
LOC646588
LOC729461
LPXN
LRIT3
LRRC36
LRRC41
LUM
LUZP2
LYNX1
MAPK10
MARK2
MAT1A
MBD1
MBNL1
MED24
MEIS2
METTL7A
MFF
MIS12
MKRN3
MND1
MOSPD1
MPC1
MRPL16
MS4A1
MS4A12
MS4A3
MTF1
MTPAP
MUM1
MYL4
N4BP2L2
NCF2
NCK2
NDUFAF6
NEK11
NIPAL3
NOSTRIN
NOTCH2
NPC1
NPIPB4
NRXN3
NT5C2
NXPE3
OGFRL1
OLFM3
OSGIN1
OXGR1
P4HB
PACRG
PANX1
PCDHB10
PCDHB13
PCDHB8
PCGF1
PDE4C
PDE5A
PDE9A
PDX1
PGRMC2
PHEX
PITX2
PIWIL3
PLA2G4A
PLAC8L1
PLD5
PLEKHS1
POMT1
PPP2R5D
PPP5C
PRAME
PRDM13
PSMC2
PTGES3
PTPN5
PXN
RAB17
RAD52
RAD54B
RARB
RARS2
RASGEF1A
RASSF5
RBM24
RCOR3
RDH16
REG4
RGN
RHBG
RNASE6
RNASEL
RNF20
SAA4
SCMH1
SCRN3
SDC2
SEPSECS
SERPINI1
SGMS1
SH3D21
SHANK2
SHROOM1
SIM1
SLC16A14
SLC17A5
SLC22A15
SLC22A24
SLC25A51
SLC25A52
SLC40A1
SLC4A5
SLC8B1
SLITRK5
SMARCD2
SNAPC4
SNX6
SORBS2
SPAM1
SPARCL1
SPECC1L
SPG21
SSTR3
ST3GAL1
STK3
STX11
SUCLA2
SUPT5H
SYNJ2
TAF1C
TBL2
TEKT2
TENM2
TFDP1
THRAP3
TIMM50
TKTL2
TLE1
TMBIM1
TMEM196
TMEM200A
TMEM62
TMPRSS11D
TOB2
TOP1
TOP3B
TP53I3
TRAPPC13
TRDN
TRMT2B
TSGA13
TSSK1B
UEVLD
UGT3A1
UNC50
USB1
VRK2
WDR45B
WDR46
YPEL2
ZBTB26
ZC3H12A
ZC3H8
ZCCHC8
ZDHHC11B
ZDHHC6
ZNF106
ZNF573
ZNF608
ZNF662
ZNF790
ZNF812
AADACL2
AAGAB
ABCA13
ABCD3
ABHD17B
ABI3BP
ACOT7
ACOX2
ACSL4
ACSM2A
ACSM2B
ACTN1
ADAD1
ADAL
ADAM12
ADAMTS10
ADAMTS6
ADCY1
ADH4
ADNP2
ADRM1
ADSL
ADTRP
AFF1
AFF3
AGA
AGPAT5
AGPAT6
AGTRAP
AGXT2
AHSA1
AIP
AKAP14
AKAP6
ALAS1
ALB
ALDH1A1
ALDH1A3
ALDH1B1
ALG8
ANG
ANK3
ANKAR
ANKRD12
ANKRD45
ANKRD6
ANP32D
AP3S1
APC
APITD1
APITD1-CORT
ARAF
ARFIP1
ARHGAP10
ARHGAP12
ARHGAP15
ARHGAP18
ARHGAP21
ARHGEF12
ARID2
ARL9
ARMC1
ARMC4
ARNTL
ARNTL2
ARPC3
ASB18
ASB5
ASB9
ASH1L
ASPH
ATF7
ATF7IP
ATG10
ATP13A3
ATP1A1
ATP1A2
ATP1A4
ATP2B4
ATP5G3
ATP6V1D
ATP9B
ATPAF2
ATRX
ATXN7
AURKA
BABAM1
BACH1
BAG5
BARD1
BCAP29
BCAS4
BCL2L15
BDH2
BIVM
BIVM-ERCC5
BMP2K
BMPR1A
BNC1
BOD1L1
BOLA2
BRAF
BRINP3
BRS3
BTG3
C10orf112
C10orf82
C11orf91
C12orf74
C15orf32
C15orf43
C15orf57
C16orf87
C17orf104
C17orf66
C17orf75
C17orf80
C1orf110
C1orf174
C1orf210
C1orf68
C1QTNF9
C1QTNF9B
C2
C20orf96
C22orf24
C22orf42
C2orf74
C3orf17
C4orf21
C4orf3
C5orf47
C6orf183
C6orf201
C8orf31
C9orf3
CAB39L
CACNA1E
CACNB2
CALCRL
CALN1
CAND1
CANX
CARD16
CARD17
CCBL2
CCDC115
CCDC129
CCDC146
CCDC149
CCDC152
CCDC153
CCDC155
CCDC168
CCDC173
CCDC174
CCDC28A
CCDC79
CCDC88A
CCL15
CCL5
CCNB3
CCNC
CCNL2
CCR5
CCSER2
CCT7
CD209
CD72
CD99
CDC27
CDC37L1
CDH12
CDKN2A
CDKN2C
CEACAM3
CEACAM7
CECR1
CEL
CENPBD1
CEP112
CEP19
CEP290
CEP63
CERS5
CGNL1
CHCHD3
CHCHD4
CHN1
CIZ1
CLCN2
CLDN15
CLDN18
CLEC4D
CLEC5A
CLECL1
CLIC1
CLIC4
CLIC6
CLNS1A
CMYA5
CNBD2
CNDP1
CNKSR2
CNST
CNTN4
CNTN6
CNTNAP4
CNTRL
COBLL1
COG1
COMMD8
COPS5
COQ5
COX6A2
COX6C
CRB1
CREM
CRISP1
CRNKL1
CRYGA
CRYGB
CRYZ
CSMD3
CSN3
CSNK2A2
CSRP3
CST11
CTRB1
CTSD
CTTNBP2NL
CWC27
CXCL17
CXorf56
CXorf66
CYB5R4
CYP20A1
DAAM1
DAB2IP
DAPL1
DAW1
DBT
DCAF15
DCDC5
DCP1A
DCTD
DCTN6
DDB1
DDI2
DDX26B
DDX27
DDX42
DDX46
DDX55
DECR1
DEFB124
DENND2C
DEPDC4
DFNA5
DGKH
DHX15
DHX29
DHX33
DHX35
DIAPH2
DIAPH3
DICER1
DIP2B
DIP2C
DKC1
DKK4
DNAJB9
DNAJC10
DNAJC24
DNER
DOCK11
DOCK7
DOK5
DPH7
DSC1
DSCR3
DSG3
DSG4
DTHD1
DTNBP1
DUSP13
DUSP15
DYNC2H1
DYRK3
EAF2
EAPP
EFCAB14
EFTUD2
EIF4ENIF1
ELK3
ELMO2
ELP2
ELP6
EMILIN2
ENO4
ENOSF1
ENPP3
ENPP5
EPB41L5
EPG5
EPHA4
EPN3
EPPIN
EPPIN-WFDC6
ERAP1
ERCC6
ERCC6-PGBD3
ERCC6L2
ESYT1
ESYT2
EXOC3
EXOSC1
FAAH2
FAF1
FAM13A
FAM149B1
FAM159A
FAM160A1
FAM160A2
FAM160B1
FAM168B
FAM173B
FAM184B
FAM204A
FAM64A
FAM73A
FAM89A
FAM92A1
FAM9C
FARSB
FASTKD2
FASTKD3
FATE1
FBXO24
FBXO43
FBXO8
FCAR
FCER1A
FDX1
FDXACB1
FGA
FGF19
FILIP1
FKBP3
FKBP7
FLT3
FMO3
FNBP4
FOLR4
FOXR2
FPGT-TNNI3K
FRMD3
FRRS1L
FSTL4
FTH1
GABRA6
GABRG1
GABRG2
GAD2
GAGE10
GALP
GARNL3
GART
GAS2L3
GATC
GBAS
GCG
GEMIN2
GFPT1
GIGYF1
GIN1
GINS1
GIPC2
GJC1
GLB1L
GLCE
GLOD4
GLRA3
GMCL1
GNG8
GNL2
GNL3
GNPDA2
GP6
GPATCH8
GPI
GPN1
GPR155
GPR171
GPR176
GPR33
GPR87
GPSM2
GRIK3
GRIP1
GRM1
GRM7
GSDMC
GSPT2
GSS
GTF2H2
GTF2H2C
GTF2H2D
GTPBP4
GZMK
H2AFY
H3F3A
HADHA
HARS2
HAVCR1
HBP1
HCK
HEATR3
HERC1
HIF1A
HINT3
HIP1
HIST1H1A
HIST1H1B
HIST1H1C
HIST1H2AJ
HIST1H3E
HIST3H3
HMGN2
HNMT
HPGDS
HSD17B3
HSPH1
HUS1
HYI
HYKK
IDH3A
IFIT2
IFIT3
IFT52
IGFBP1
IGSF23
IL10RB
IL1RAP
IMMT
INO80C
IPMK
IPO8
IQGAP1
IRGM
IST1
ITFG1
ITGB6
ITSN1
IVNS1ABP
IZUMO3
JPH1
KAT6B
KCNIP4
KCNK2
KCNN4
KCNT2
KCNU1
KDELR2
KDM2A
KDM4C
KDM5C
KDM6A
KIAA0196
KIAA0391
KIAA1024
KIAA1024L
KIAA1033
KIAA1143
KIF18A
KIF5A
KIF6
KL
KLF8
KLHL13
KLHL24
KLHL38
KLK15
KLRB1
KRT72
KRTAP22-1
KRTAP24-1
KRTAP27-1
KY
L3MBTL1
LACE1
LACTB
LAMA2
LAMB1
LANCL3
LARP4B
LAYN
LCP1
LDB3
LDHAL6A
LEPROT
LEUTX
LGR4
LIMCH1
LIMK2
LIMS1
LIMS3L
LIN7A
LNP1
LOC100130301
LOC100287036
LOC100289187
LOC100293704
LOC100505841
LOC100996619
LOC100996693
LOC100996720
LOC100996740
LOC100996747
LOC101060205
LOC101060391
LOC101060747
LOC101927266
LOC101927801
LOC101928058
LOC101928208
LOC101928218
LOC101928619
LOC101928871
LOC101928925
LOC101929383
LOC101929493
LOC101929758
LOC101929876
LOC101929880
LOC101930006
LOC101930083
LOC642441
LOC729020
LOC730256
LOH12CR1
LRCH2
LRRC16A
LRRC18
LRRC43
LRRC48
LRRD1
LRRN1
LRRTM2
LSM14A
LUZP2
LXN
MAB21L1
MAP3K7CL
MAP3K9
MAP4K3
MAP7D2
MAP7D3
MAPK10
MAPRE2
2015-03-01
MARK1
MARK4
MARS2
MCM8
MED1
MED27
MED30
MEF2A
MEIG1
MEP1A
METTL23
MFAP3L
MGME1
MIP
MIS18BP1
MKI67IP
MLYCD
MMAA
MMP12
MMP3
MMRN1
MNDA
MORC4
MOSPD3
MRPL13
MRPL16
MRPL22
MRPS14
MRPS15
MS4A15
MSANTD3
MSMB
MT4
MTBP
MTERFD1
MTFR1
MTHFD1L
MTHFSD
MTMR1
MTO1
MTPAP
MTR
MTRF1L
MYBL1
MYCBP2
MYD88
MYO1A
MYO1H
MYRFL
MYSM1
NAA10
NAA35
NAA40
NAALADL2
NABP1
NADSYN1
NAE1
NAIP
NAT8
NAT8B
NCAPD2
NCAPG
NCOA2
NCR3
NDST3
NDUFC1
NDUFS1
NDUFS7
NEB
NEDD9
NEK10
NFIB
NFXL1
NFYB
NISCH
NKIRAS1
NLGN1
NMNAT1
NNT
NOL10
NONO
NPC1
NPM3
NR1D1
NR1H3
NR1I2
NRG1
NSMCE4A
NSMF
NSRP1
NTRK3
NUP107
NUP133
NUP98
NXNL1
NXPH1
OCIAD1
ODF1
OGDHL
OGFOD1
OLA1
OLAH
OMD
OPN5
OR13G1
OR2W1
OR52B6
OSBPL9
OTUD1
OTUD5
OVOS
P2RX2
P2RX3
PAGE1
PARD3
PARP16
PARP4
PARP9
PAXBP1
PBRM1
PCBD1
PCDH10
PCGF6
PDCD6IP
PDE10A
PDE6A
PDE7B
PDIA3
PDLIM5
PEAR1
PEX19
PFKFB3
PFN4
PGLS
PHAX
PHF12
PHF16
PHTF1
PI15
PICALM
PIGN
PIGW
PIH1D3
PIK3CA
PIK3CG
PIP5K1B
PKP2
PLAC8
PLCL2
PLD5
PLEKHA6
PLK3
PLSCR4
PLTP
PNRC2
POLR2B
POLR2C
POLR2I
POLR2M
POLR3B
POLR3H
POMT2
PON3
POU6F2
PPAP2B
PPCS
PPIP5K2
PPM1A
PPP1R9A
PPP2R5D
PPP2R5E
PPP4R4
PPP5D1
PPRC1
PRAMEF1
PRAP1
PRDM8
PRKAA1
PRKACB
PRKCH
PRKG1
PRKRA
PRPF6
PRR3
PRSS12
PRSS37
PRSS58
PSD2
PSMB10
PSMB9
PSMC6
PSMD12
PSMD13
PSME4
PTGES3L
PTK2
PTPN7
PTTG1
PTTG2
PUM2
PWWP2A
PXK
QDPR
QPRT
RAB24
RAB38
RAB41
RAB5A
RAB5B
RABL3
RAD51AP1
RAD51AP2
RAG2
RAN
RANBP17
RANBP6
RAP1GAP
RARS2
RASGRF2
RASGRP3
RASL11B
RB1CC1
RBKS
RBM14
RBM15B
RBM34
RBM4B
RBM5
RBPMS2
RCAN2
RCOR1
RD3L
RDX
REPS1
RGR
RGSL1
RHOV
RILPL2
RIMS2
RIPK2
RNASE12
RNASEH2B
RNASEH2C
RNF182
RNGTT
RNLS
ROPN1
ROPN1B
RORA
RPE
RPF1
RPF2
RPL35A
RPL38
RPL5
RPP21
RPRD2
RPS12
RPS26
RPS4Y2
RPS6KA1
RPS6KA6
RPS8
RPUSD4
RRAGB
RSPO1
RTCB
RTF1
RTP3
RTTN
RUVBL1
RWDD3
RXFP1
S100Z
SAA1
SAA2
SAA2-SAA4
SAE1
SASH3
SATB2
SBDS
SBNO1
SCGB1D1
SCGB1D2
SCGB1D4
SCGB2A2
SCN11A
SCYL2
SDC2
SDE2
SDR16C5
SDR42E1
SEC22B
SEC31A
SEC62
SEL1L2
SEMA6D
2015-09-10
2015-09-14
2015-09-06
2015-09-07
SERPINC1
SETDB1
SETX
SF3A3
SFPQ
SGCB
SGOL1
SH3D19
SHC1
SHOC2
SIRT3
SIX3
SKIV2L2
SKP1
SLC16A12
SLC16A9
SLC22A15
SLC24A5
SLC25A42
SLC28A3
SLC44A5
SLC5A6
SLCO1A2
SLCO1B1
SLCO1B3
SLCO1B7
SLCO1C1
SLFN5
SLMAP
SMARCA2
SMIM19
SMYD3
SND1
SNTN
SNX6
SOBP
SOGA3
SORCS2
SPATA12
SPATA24
SPCS2
SPIDR
SPIN4
SPINK9
SPTSSB
SRPK2
SSB
SSBP3
SSX2
SSX2B
SSX3
SSX4
SSX4B
SSX5
SSX7
STAP2
STARD13
STEAP2
STIP1
STK31
STMN1
STMND1
STRN3
STX7
STXBP6
SUCLA2
SUPT5H
SUZ12
SYCP1
SYF2
SYNE3
SYT2
TACC2
TAF11
TAS2R19
TAS2R8
TBC1D32
TBC1D7
TBX10
TBX19
TBX20
TBX21
TBX5
TBX6
TCEAL8
TCF25
TCP1
TCTEX1D4
TDRD5
TEX13B
TEX37
TFAP2A
TFDP1
TFPI2
TGDS
TGFB3
TGIF2LX
TGIF2LY
THADA
THAP6
THRA
THRB
TIMM22
TIMP4
TK1
TLR1
TLR5
TMEFF2
TMEM131
TMEM196
TMEM202
TMEM206
TMEM217
TMEM251
TMEM39A
TMEM59
TMPO
TMPRSS11D
TMTC1
TMX3
TNFRSF14
TNFSF13B
TNNI3K
TNP2
TNPO3
TNRC6B
TNS1
TOP3B
TPD52
TPI1
TPM1
TPPP
TRHDE
TRIM39-RPP21
TRPC4AP
TRPC5
TRPM7
TSC1
TSHZ3
TSPAN32
TSPAN8
TTC17
TTC7B
TWF1
TXNDC5
TXNRD2
UBA52
UBE2I
UBE2J1
UBR1
UBR5
UBXN10
UBXN4
UCHL5
UGT1A7
UGT1A8
UGT1A9
UGT2B15
UGT2B17
ULK2
UNC119B
UNC5C
URB1
UROS
USP16
USP25
USP27X
USP28
USP33
USP40
USP51
UTP14A
UTP14C
UTP23
UTP6
UTRN
UTY
VGLL4
VIP
VMP1
VNN2
VPS9D1
VRK1
VSIG10
VTCN1
WBP11
WBP1L
WDR7
WDR78
WDR87
WNT5B
XAGE3
XAGE5
XDH
XIRP2
XPR1
YEATS2
YTHDC1
YY1AP1
ZBED6
ZC3H8
ZCCHC16
ZDHHC24
ZFAND1
ZFAND3
ZHX2
ZMYND8
ZNF141
ZNF236
ZNF253
ZNF281
ZNF486
ZNF500
ZNF506
ZNF517
ZNF518A
ZNF521
ZNF619
ZNF622
ZNF639
ZNF654
ZNF708
ZNF732
ZNF780A
ZNF780B
ZNF800
ZNF816
ZNF827
ZNF850
ZNF891
ZNF90
ZP1
ZP4
ZSCAN2
A1CF
AADAC
AAGAB
AAR2
AASS
AATK
ABCA2
ABCB5
ABHD17B
ACER3
ACP6
ACSF2
ACSM3
ACTRT3
ACVR1
ADAM18
ADAM9
ADAMTS18
ADAMTS8
ADCY2
ADCY6
ADD3
ADH5
ADH6
ADRA2C
ADSS
AEBP2
AGO1
AHCYL1
AJUBA
AKAP7
AKAP8
ALDH3A2
ALDH6A1
ALDOA
ALG11
ALG13
ALOX15B
AMN1
AMT
ANK3
ANKRD13C
ANKRD36
ANKRD36B
ANKRD44
ANKRD55
ANLN
ANP32B
ANXA11
APBA2
APC2
APRT
AQP9
ARCN1
AREL1
ARF4
ARHGAP11A
ARHGAP17
ARHGAP36
ARHGAP6
ARHGDIA
ARHGEF3
ARHGEF37
ARHGEF7
ARL14
ARMCX1
ARMCX5-GPRASP2
ARMS2
ARPC5L
ARRDC3
ART3
AS3MT
ASAP1
ASB6
ASPN
ATAT1
ATE1
ATF6
ATF7
ATF7IP
ATHL1
ATOH7
ATP10D
ATP11C
ATP13A3
ATP4B
ATP5L
ATP7A
ATXN7
AUH
AVPI1
B3GALT1
B3GALT6
B3GAT2
B4GALNT1
BAI3
BCAT2
BCL10
BCL11A
BCL2L10
BCL2L12
BCL2L13
BDP1
BEST3
BMP5
BOD1L2
BPY2
BPY2B
BPY2C
BRD4
BRMS1L
BST1
BTLA
C10orf131
C11orf34
C12orf4
C12orf54
C12orf60
C12orf80
C14orf169
C14orf80
C15orf38
C16orf62
C17orf112
C17orf85
C19orf25
C19orf26
C3orf33
C3orf38
C3orf58
C5orf22
C5orf55
C5orf63
C6orf62
C7orf60
C8orf37
CACNA2D1
CACNB4
CADM1
CADPS2
CALB1
CALML4
CAMSAP2
CAPN5
CARF
CARTPT
CASP9
CBFA2T3
CBR4
CBX5
CCDC132
CCDC135
CCDC177
CCDC41
CCDC59
CCDC65
CCDC67
CCDC92
CCDC94
CCL3
CCL3L1
CCL3L3
CCNC
CCNJ
CCNY
CCR9
CCSER1
CD160
CD1A
CD209
CD226
CD2AP
CD300A
CD36
CD79B
CD96
CDC37
CDC42BPG
CDC42EP1
CDC73
CDK1
CDKN1C
CDKN2B
CDV3
CEACAM1
CEBPA
CELF6
CENPP
CENPQ
CEP128
CEP170B
CEP250
CEP89
CFL1
CHAMP1
CHCHD3
CHIC2
CHMP1A
CHMP1B
CHMP2B
CHMP7
CHPF2
CHRM5
CHRNA4
CIAPIN1
CLCN5
CLDN16
CLDN20
CLEC4G
CLIP4
CLOCK
CLPTM1L
CMTM7
CNBD2
CNGA3
CNKSR1
CNOT6L
CNPY1
CNTLN
CNTN1
COL13A1
COL25A1
COL4A1
COL4A4
COL5A1
COMMD5
COPZ2
CORO1C
COTL1
COX4I1
COX7B
CREB1
CREB3L1
CRISP3
CRISPLD2
CRYBA2
CRYGS
CSNK1D
CST8
CTDP1
CTDSP2
CTNS
CTTN
CUTA
CYB561
CYP1B1
CYP51A1
CYP8B1
DAB1
DACT1
DAZAP2
DCBLD1
DCC
DCN
DCUN1D1
DCUN1D3
DDX58
DDX60L
DEAF1
DENND1A
DENND1B
DENND5B
DENND6A
DENR
DEPDC4
DHX36
DICER1
DIO1
DISC1
DKK2
DLEU7
DMPK
DMRT3
DMXL1
DNAI2
DNAJB6
DNAJC15
DNAJC27
DOCK9
DOK4
DPY19L2
DQX1
DR1
DSCAM
DSG2
DUSP22
DYNC1LI2
DYNLT3
EAPP
EBF1
EBF3
EDNRB
EEFSEC
EFCAB1
EFCC1
EFNB2
EFS
EGLN1
EGR3
EID2B
EIF4A1
EIF5
ELAVL2
ELAVL4
ELL
ELMO1
ELOVL6
EMB
ENY2
EOMES
EPAS1
EPDR1
EPHB1
EPHX3
EPM2A
ERI1
ERI2
ERVMER34-1
EXOC4
EXOC5
EXOC8
EXOSC9
FAM111A
FAM122A
FAM126B
FAM133A
FAM134B
FAM162B
FAM167A
FAM171A1
FAM172A
FAM188A
FAM192A
FAM210B
FAM211A
FAM216A
FAM218A
FAM43A
FAM45A
FAM49B
FAM69A
FAM78A
FAM89B
FAM91A1
FAR2
FARP2
FBLN1
FBXO15
FBXO21
FBXO27
FBXW2
FEV
FGD3
FGF9
FGFR1OP
FGFR1OP2
FIGN
FLNB
FLOT1
FLRT2
FMR1
FN1
FNBP1
FNDC3B
FNTA
FOSL2
FOXD3
FOXD4
FOXD4L1
FOXF2
FOXN3
FOXO3
FOXP3
FOXRED2
FRS2
FST
FTSJ2
FUNDC2
FZR1
GABRA1
GABRB1
GALP
GCM2
GCNT4
GDF6
GFI1B
GFRAL
GGACT
GIMAP8
GIPC1
GIT2
GK
GLB1
GLB1L
GLI2
GLRA1
GLRA3
GMFB
GMPS
GNE
GNPDA2
GNPNAT1
GOLGA8H
GPATCH2
GPC1
GPC3
GPR110
GPR116
GPR135
GPR158
GPR22
GPR55
GPR6
GPR85
GPRASP2
GPS2
GRM6
GSTCD
GSTM2
GXYLT1
GXYLT2
[truncated: 638 more rows]

## Sheet: miR-486-5p
has-miR-486-5p							GO analysis of verified genes
miRWalk predicted gene targets	Verified genes in DOX transcriptomic data (37 genes)						Category	Term	Count	PValue	Genes
FAM78B	AFAP1L1						GOTERM_BP_FAT	GO:0022403~cell cycle phase	12	9.87704e-11	HAUS4, CDK1, NBN, MKI67, NEK2, ZWINT, DBF4, CENPF, CENPE, RAD54B, CDKN3, SMC2
LRRC38	CDK1						GOTERM_BP_FAT	GO:0022402~cell cycle process	12	2.67341e-09	HAUS4, CDK1, NBN, MKI67, NEK2, ZWINT, DBF4, CENPF, CENPE, RAD54B, CDKN3, SMC2
PCDHA2	CDKN3						GOTERM_BP_FAT	GO:0007049~cell cycle	13	5.34777e-09	HAUS4, CDK1, UHRF1, NBN, MKI67, NEK2, ZWINT, DBF4, CENPF, CENPE, RAD54B, CDKN3, SMC2
WDR73	CENPE						GOTERM_BP_FAT	GO:0000279~M phase	10	5.79278e-09	HAUS4, CDK1, NBN, MKI67, NEK2, ZWINT, CENPF, CENPE, RAD54B, SMC2
ZNF837	CENPF						GOTERM_CC_FAT	GO:0000793~condensed chromosome	7	1.83436e-07	CENPM, MKI67, NEK2, ZWINT, CENPF, CENPE, SMC2
CBX7	CENPM						GOTERM_BP_FAT	GO:0000278~mitotic cell cycle	9	2.94718e-07	HAUS4, CDK1, NEK2, ZWINT, DBF4, CENPF, CENPE, CDKN3, SMC2
NUTM1	CSPG5						GOTERM_BP_FAT	GO:0007093~mitotic cell cycle checkpoint	5	1.25719e-06	CDK1, NBN, ZWINT, CENPF, CENPE
MYT1	DACT3						GOTERM_CC_FAT	GO:0005694~chromosome	9	2.33521e-06	ITGB3BP, CENPM, NBN, MKI67, NEK2, ZWINT, CENPF, CENPE, SMC2
OR6C6	DBF4						GOTERM_BP_FAT	GO:0007067~mitosis	7	3.0307e-06	HAUS4, CDK1, NEK2, ZWINT, CENPF, CENPE, SMC2
SPNS3	DMD						GOTERM_BP_FAT	GO:0000280~nuclear division	7	3.0307e-06	HAUS4, CDK1, NEK2, ZWINT, CENPF, CENPE, SMC2
SIMC1	EMP3						GOTERM_BP_FAT	GO:0000087~M phase of mitotic cell cycle	7	3.36365e-06	HAUS4, CDK1, NEK2, ZWINT, CENPF, CENPE, SMC2
ASNSD1	EXOSC8						GOTERM_BP_FAT	GO:0048285~organelle fission	7	3.82123e-06	HAUS4, CDK1, NEK2, ZWINT, CENPF, CENPE, SMC2
FAM118A	FGF7						GOTERM_CC_FAT	GO:0000775~chromosome, centromeric region	6	4.42737e-06	ITGB3BP, CENPM, MKI67, ZWINT, CENPF, CENPE
EMP3	GPX8						GOTERM_CC_FAT	GO:0044427~chromosomal part	8	8.68276e-06	ITGB3BP, CENPM, NBN, MKI67, ZWINT, CENPF, CENPE, SMC2
PPP1R2	HAUS4						GOTERM_BP_FAT	GO:0007346~regulation of mitotic cell cycle	6	9.11553e-06	CDK1, NBN, NEK2, ZWINT, CENPF, CENPE
RALBP1	ITGB3BP						GOTERM_BP_FAT	GO:0007059~chromosome segregation	5	1.61301e-05	NEK2, ZWINT, CENPF, CENPE, SMC2
UBIAD1	LMOD3						GOTERM_BP_FAT	GO:0051301~cell division	7	1.62881e-05	HAUS4, CDK1, NEK2, ZWINT, CENPF, CENPE, SMC2
OR5C1	MKI67						GOTERM_BP_FAT	GO:0000075~cell cycle checkpoint	5	2.55764e-05	CDK1, NBN, ZWINT, CENPF, CENPE
AGPAT5	MSS51						GOTERM_CC_FAT	GO:0043232~intracellular non-membrane-bounded organelle	16	3.09569e-05	ITGB3BP, HAUS4, CDK1, CENPM, NBN, EXOSC8, MKI67, NEK2, CENPF, CENPE, SMC2, MYOM2, ZWINT, DMD, LMOD3, NFIB
SGK494	MYOM2						GOTERM_CC_FAT	GO:0043228~non-membrane-bounded organelle	16	3.09569e-05	ITGB3BP, HAUS4, CDK1, CENPM, NBN, EXOSC8, MKI67, NEK2, CENPF, CENPE, SMC2, MYOM2, ZWINT, DMD, LMOD3, NFIB
PRH2	NBN						GOTERM_BP_FAT	GO:0051726~regulation of cell cycle	7	3.12088e-05	CDK1, NBN, NEK2, ZWINT, CENPF, CENPE, CDKN3
PUS1	NEK2						GOTERM_BP_FAT	GO:0000070~mitotic sister chromatid segregation	4	4.31455e-05	NEK2, ZWINT, CENPE, SMC2
SEC31A	NFIB						GOTERM_BP_FAT	GO:0000819~sister chromatid segregation	4	4.68926e-05	NEK2, ZWINT, CENPE, SMC2
ITFG1	NRAP						GOTERM_CC_FAT	GO:0005819~spindle	5	0.000206164	HAUS4, CDK1, NEK2, CENPF, CENPE
EIF3M	NUPR1						GOTERM_CC_FAT	GO:0000777~condensed chromosome kinetochore	4	0.000214057	CENPM, ZWINT, CENPF, CENPE
CD93	PLXNA4						GOTERM_CC_FAT	GO:0000779~condensed chromosome, centromeric region	4	0.000314044	CENPM, ZWINT, CENPF, CENPE
EDA2R	PPP1R16A						GOTERM_BP_FAT	GO:0006259~DNA metabolic process	7	0.000323008	UHRF1, NBN, RAD51AP1, DBF4, CENPF, RAD54B, NFIB
U2AF1L4	RABGAP1L						GOTERM_CC_FAT	GO:0000776~kinetochore	4	0.000494628	CENPM, ZWINT, CENPF, CENPE
FBXO21	RAD51AP1						GOTERM_CC_FAT	GO:0030496~midbody	3	0.000596682	CDK1, NEK2, CENPF
NPIPA3	RAD54B						GOTERM_BP_FAT	GO:0006974~response to DNA damage stimulus	6	0.00063272	CDK1, UHRF1, NBN, RAD51AP1, NUPR1, RAD54B
PCDH18	RASGRP2						GOTERM_BP_FAT	GO:0007126~meiosis	4	0.00084928	NBN, MKI67, NEK2, RAD54B
PCDHA7	RNF207						GOTERM_BP_FAT	GO:0051327~M phase of meiotic cell cycle	4	0.00084928	NBN, MKI67, NEK2, RAD54B
DDX54	SFRP1						GOTERM_BP_FAT	GO:0051321~meiotic cell cycle	4	0.000900612	NBN, MKI67, NEK2, RAD54B
CSF1R	SHCBP1						GOTERM_BP_FAT	GO:0051276~chromosome organization	6	0.002044	NBN, NEK2, ZWINT, CENPF, CENPE, SMC2
KIAA1804	SMC2						GOTERM_BP_FAT	GO:0033554~cellular response to stress	6	0.00399081	CDK1, UHRF1, NBN, RAD51AP1, NUPR1, RAD54B
ITIH3	UHRF1						GOTERM_BP_FAT	GO:0051783~regulation of nuclear division	3	0.00513228	NEK2, CENPF, CENPE
TM4SF19	ZWINT						GOTERM_BP_FAT	GO:0007088~regulation of mitosis	3	0.00513228	NEK2, CENPF, CENPE
PDE6D							GOTERM_BP_FAT	GO:0051382~kinetochore assembly	2	0.00575517	CENPF, CENPE
SPATA17							GOTERM_BP_FAT	GO:0006302~double-strand break repair	3	0.00625768	NBN, RAD51AP1, RAD54B
SLC18A2							GOTERM_CC_FAT	GO:0031981~nuclear lumen	9	0.00643743	ITGB3BP, CDK1, NBN, EXOSC8, MKI67, NEK2, DBF4, CENPF, NFIB
PIGB							GOTERM_BP_FAT	GO:0007095~mitotic cell cycle G2/M transition DNA damage checkpoint	2	0.00766647	CDK1, NBN
TCFL5							GOTERM_BP_FAT	GO:0051383~kinetochore organization	2	0.00766647	CENPF, CENPE
GPR150							GOTERM_BP_FAT	GO:0042770~DNA damage response, signal transduction	3	0.010238	CDK1, NBN, NUPR1
KDM4B							GOTERM_BP_FAT	GO:0034508~centromere complex assembly	2	0.0114785	CENPF, CENPE
APOBEC3C							GOTERM_BP_FAT	GO:0007017~microtubule-based process	4	0.0122323	HAUS4, NEK2, ZWINT, CENPE
TMEM176B							GOTERM_BP_FAT	GO:0042127~regulation of cell proliferation	6	0.0155952	NBN, FGF7, NUPR1, CDKN3, EMP3, NFIB
NPIPA2							GOTERM_BP_FAT	GO:0051329~interphase of mitotic cell cycle	3	0.0165659	DBF4, CENPF, CDKN3
ALCAM							GOTERM_BP_FAT	GO:0006281~DNA repair	4	0.0166583	UHRF1, NBN, RAD51AP1, RAD54B
ZSCAN5A							GOTERM_BP_FAT	GO:0006310~DNA recombination	3	0.0171784	NBN, RAD51AP1, RAD54B
S1PR1							GOTERM_BP_FAT	GO:0060249~anatomical structure homeostasis	3	0.0174882	NBN, FGF7, DMD
KRT9							GOTERM_BP_FAT	GO:0051325~interphase	3	0.0174882	DBF4, CENPF, CDKN3
PDE6G							GOTERM_CC_FAT	GO:0005856~cytoskeleton	8	0.0175936	HAUS4, CDK1, MYOM2, NEK2, DMD, CENPF, CENPE, LMOD3
OR6P1							GOTERM_CC_FAT	GO:0000940~outer kinetochore of condensed chromosome	2	0.0181644	CENPF, CENPE
SRM							GOTERM_BP_FAT	GO:0010564~regulation of cell cycle process	3	0.0200523	NEK2, CENPF, CENPE
SPINK13							GOTERM_BP_FAT	GO:0007094~mitotic cell cycle spindle assembly checkpoint	2	0.020947	CENPF, CENPE
CUL7							GOTERM_BP_FAT	GO:0051310~metaphase plate congression	2	0.020947	CENPF, CENPE
CCDC107							GOTERM_BP_FAT	GO:0045841~negative regulation of mitotic metaphase/anaphase transition	2	0.020947	CENPF, CENPE
LILRB1							GOTERM_CC_FAT	GO:0070013~intracellular organelle lumen	9	0.0211948	ITGB3BP, CDK1, NBN, EXOSC8, MKI67, NEK2, DBF4, CENPF, NFIB
KRTAP19-5							GOTERM_BP_FAT	GO:0031577~spindle checkpoint	2	0.0228302	CENPF, CENPE
KIAA1033							GOTERM_BP_FAT	GO:0051784~negative regulation of nuclear division	2	0.0228302	CENPF, CENPE
KRTAP12-3							GOTERM_BP_FAT	GO:0045839~negative regulation of mitosis	2	0.0228302	CENPF, CENPE
SENP1							GOTERM_CC_FAT	GO:0015630~microtubule cytoskeleton	5	0.0237434	HAUS4, CDK1, NEK2, CENPF, CENPE
NPIPA5							GOTERM_CC_FAT	GO:0043233~organelle lumen	9	0.0240495	ITGB3BP, CDK1, NBN, EXOSC8, MKI67, NEK2, DBF4, CENPF, NFIB
PRMT8							GOTERM_BP_FAT	GO:0031572~G2/M transition DNA damage checkpoint	2	0.02471	CDK1, NBN
ART1							GOTERM_CC_FAT	GO:0031974~membrane-enclosed lumen	9	0.0267788	ITGB3BP, CDK1, NBN, EXOSC8, MKI67, NEK2, DBF4, CENPF, NFIB
PIP4K2C							GOTERM_BP_FAT	GO:0051303~establishment of chromosome localization	2	0.028459	CENPF, CENPE
RSPH1							GOTERM_BP_FAT	GO:0050000~chromosome localization	2	0.028459	CENPF, CENPE
LIPE							GOTERM_BP_FAT	GO:0031576~G2/M transition checkpoint	2	0.0303283	CDK1, NBN
LEAP2							GOTERM_BP_FAT	GO:0008285~negative regulation of cell proliferation	4	0.0311138	NUPR1, CDKN3, EMP3, NFIB
CCDC148							GOTERM_MF_FAT	GO:0008022~protein C-terminus binding	3	0.0321052	ITGB3BP, MKI67, CENPF
AURKC							GOTERM_BP_FAT	GO:0000226~microtubule cytoskeleton organization	3	0.0321439	HAUS4, NEK2, ZWINT
C12orf50							GOTERM_BP_FAT	GO:0000724~double-strand break repair via homologous recombination	2	0.0359155	RAD51AP1, RAD54B
C2CD2L							GOTERM_BP_FAT	GO:0000725~recombinational repair	2	0.0359155	RAD51AP1, RAD54B
OR5M11							GOTERM_CC_FAT	GO:0044430~cytoskeletal part	6	0.0402236	HAUS4, CDK1, MYOM2, NEK2, CENPF, CENPE
ANKRD13D							GOTERM_BP_FAT	GO:0030071~regulation of mitotic metaphase/anaphase transition	2	0.0414718	CENPF, CENPE
RHOQ							GOTERM_CC_FAT	GO:0000228~nuclear chromosome	3	0.0425322	NBN, NEK2, SMC2
KRTAP26-1							KEGG_PATHWAY	hsa03440:Homologous recombination	2	0.0432406	NBN, RAD54B
OR4F15							GOTERM_BP_FAT	GO:0010948~negative regulation of cell cycle process	2	0.0469972	CENPF, CENPE
GDNF-AS1							GOTERM_BP_FAT	GO:0040007~growth	3	0.0478344	NBN, NUPR1, EMP3
TMEM19							GOTERM_BP_FAT	GO:0030330~DNA damage response, signal transduction by p53 class mediator	2	0.0488322	NBN, NUPR1
CAMK1G							GOTERM_BP_FAT	GO:0007010~cytoskeleton organization	4	0.0499478	HAUS4, NEK2, ZWINT, DMD
ATP2B4							GOTERM_BP_FAT	GO:0008283~cell proliferation	4	0.0499478	UHRF1, NBN, MKI67, CENPF
TREML2
SLC29A1
IL33
MMP1
OR51S1
PRCC
SPATA18
TBCD
STOML3
TOM1L1
OR8B12
LILRA2
NANOS3
GOLGA7
CALCOCO1
CA7
DCAKD
FGA
B3GNT7
MYBPC2
AFAP1L1
TUBG1
REM2
ARL4A
PTP4A3
OR2T3
TRIM29
ARL13A
PCDH12
SLC39A9
PLEKHA4
CD1B
GPX7
ZNF561
ZNF816
RPL37
OR1N2
ZNF136
ZNF709
B3GNT3
SVIP
ZNF530
POU2F3
PIWIL3
TRIM34
HES6
EVA1C
CPA3
GZMB
ZNF101
CEACAM6
ZNF428
CCL3L1
APOBEC3D
ZNF229
C10orf128
ANKRD30B
ARMC8
CTXN3
ANKIB1
DNAJC11
CRYBB1
FAM57B
HOXB9
C1QTNF7
NPY
FBXW4
ZNF560
ADAM15
CIB1
CXCL17
ZNF773
FBXW8
ACACA
ACTR6
ADH6
AHCYL1
AIMP1
AMMECR1L
AMY2A
ANO3
AREL1
ARHGAP24
ARHGAP30
ARL5B
ARMC6
ARMC7
ARMCX5
ARMCX5-GPRASP2
ARPC1B
ARSE
ATG4B
ATP5S
ATXN1
B3GNT5
BFSP1
BMP5
BNIP3L
BRS3
C17orf67
C1orf141
C1orf228
C2orf81
C5AR1
C6orf99
CAB39L
CBX3
CCDC153
CCDC70
CCL15
CCL22
CCM2L
CCR6
CD200R1
CD200R1L
CD300C
CD3G
CD68
CDK20
CECR5
CFLAR
CHRM5
CLHC1
CLK4
CLUAP1
CST8
CXCL9
DACT3
DDAH1
DDX58
DFNA5
DMTN
DNAAF1
DNAJC10
DYDC1
EIF3E
ELF1
ELK4
ENAH
EPGN
EPHX1
EVL
FAM109A
FAM170A
FAM200A
FAM229B
FASLG
FBLN2
FBXO32
FER
FGL1
FKRP
FLJ44635
FUT8
GALK2
GALNT14
GART
GAS8
GBA2
GC
GET4
GFOD1
GNAI2
GNAT2
GOLGA6L2
GPR132
GTDC1
GTF2IRD1
HAVCR2
HEXIM2
HMOX2
HRH1
HSD11B1
HSP90AB1
IL21R
IL24
INPP4B
IRAK1BP1
ISG15
IYD
KCNA4
KCNK2
KCTD18
KCTD6
LACE1
LIX1
LOC100144595
LOC100506688
LOC101060589
LOC101928024
LOC101929323
LOC101929864
LOC401052
LOC643802
LPXN
LRMP
LRRC14
LRTOMT
LSM1
LSMEM1
MAP2K4
MBNL3
MBTPS1
MDH1B
MERTK
METTL16
MPC1
MPP7
MSRB3
MSS51
MTRF1
MYEF2
MYO9A
NAT6
NCAPH2
NEU4
NFIB
NPEPPS
NPIPB5
NRBF2
NT5C2
NT5DC2
OR1J2
OXSM
PARVG
PC
PCED1B
PDCD4
PDE8A
PDK2
PIRT
PLA1A
POGZ
PPARD
PPM1J
PRDM7
PRSS35
PRSS36
RAB40A
RAD17
RAPGEF5
RASGRP2
RBM11
RBM23
REG3G
RHEBL1
RHOH
RIMBP3
RIMBP3C
RIN2
RNASE11
RNF183
RNF2
RPGRIP1
RPP38
RPS27A
SAMD3
SAMD4B
SASH1
SCN2A
SCN9A
SEC31B
SEMA3A
SEMA3C
SERPINB10
SERPING1
SHC4
SHISA5
SIRPB2
SLAMF1
SLC15A2
SLC16A12
SLC19A3
SLC25A42
SLC2A14
SLC43A3
SLC44A3
SLC45A3
SLC4A2
SLC9B2
SMAD5
SND1
SPAM1
SPANXN3
SPATA2
SPEF2
SPNS3
SRSF11
STK24
SULT2B1
SYTL1
SYTL3
SYTL5
TANK
TARDBP
TDP1
TFPI2
TM9SF4
TMEM163
TMPRSS11D
TNFRSF14
TTC7A
TUT1
UHRF1
UNC13B
UXS1
VASH1
VDAC1
VIT
VPS13B
WDR27
WDR83
WSB1
ZFAND6
ZFX
ZNF177
ZNF207
ZNF25
ZNF268
ZNF283
ZNF383
ZNF385B
ZNF398
ZNF410
ZNF428
ZNF43
ZNF438
ZNF449
ZNF527
ZNF544
ZNF559
ZNF559-ZNF177
ZNF662
ZNF789
ZNF83
ZSCAN4
AAAS
AACS
AAGAB
ABCB6
ABCB8
ABHD12B
ABHD16A
ABHD3
ABL2
ACBD4
ACER1
ACOT12
ADAM17
ADAM30
ADAMTSL4
ADCY4
ADPRHL1
AGK
AGXT2
AHR
AK2
AKR7A3
ALCAM
ALKBH2
AMACR
AMIGO3
ANK3
ANKFN1
ANKRD17
ANKRD30A
ANKRD31
ANTXR1
AP1S3
AP2A2
APBB2
APH1A
ARHGAP31
ARHGAP6
ARHGDIA
ARHGDIB
ARHGEF2
ARHGEF9
ARIH2
ARL5C
ARNT2
ASB7
ATAD3A
ATE1
ATG2A
ATP6V0A2
ATRX
AUH
AXDND1
B3GAT3
BCAS3
BCL10
BCL2A1
BIN3
BLZF1
BNIP1
BRINP2
BRMS1L
C10orf107
C10orf25
C10orf32
C11orf88
C12orf43
C12orf5
C12orf55
C12orf63
C15orf41
C15orf52
C16orf78
C16orf97
C17orf98
C17orf99
C19orf80
C1orf185
C1orf189
C1S
C2orf53
C3orf52
C4orf36
C5
C5orf49
C5orf63
C6orf118
C6orf163
C6orf223
C9orf116
C9orf171
C9orf24
C9orf91
CALM2
CALU
CAMKMT
CAMLG
CAPZA1
CARD11
CASP10
CATSPER1
CBFA2T2
CCDC11
CCDC121
CCDC122
CCDC171
CCDC173
CCDC176
CCDC53
CCDC59
CCDC78
CCL11
CCNA1
CCSAP
CCT5
CD151
CD33
CDC34
CDH10
CDH18
CDH7
CDK1
CDK2AP2
CDKL2
CENPE
CENPM
CENPQ
CEP112
CEP350
CEPT1
CFLAR
CGA
CHCHD1
CHFR
CHIT1
CHUK
CIB2
CIITA
CINP
CLEC6A
CLIP1
CLPS
CMC1
CNEP1R1
CNOT11
CNOT7
CNPY3
CNPY4
COG3
COL12A1
COMMD10
COMMD3
COMMD8
COQ6
COX10
COX8A
CPNE7
CPS1
CRADD
CRBN
CREB1
CREM
CRHR1
CRHR2
CRYGB
CSF2RB
CSMD1
CTC1
CTCFL
CTDNEP1
CTU2
CXorf56
CYB5R2
DAP
DCTN3
DCUN1D4
DDX3Y
DEXI
DGKH
DGKI
DHRS4L2
DLAT
DLEC1
DMD
DMRT1
DNAJB6
DNAJC6
DNASE1L2
DPEP2
DPM3
DPP3
DPYD
DSC1
DSC3
DSPP
DTNA
DUSP19
DYDC2
DZANK1
EAF2
EDN2
EEF1B2
EEF1D
EFCAB7
EIF2B5
EIF3J
EIF5
ELAC2
ELMOD1
ELP6
EMC6
EMILIN2
EPB41
EPHA6
EPS15
ERC1
ERVFRD-1
EXOSC2
EXOSC8
F8
FAF2
FAM101B
FAM102A
FAM115A
FAM133B
FAM151B
FAM184A
FAM192A
FAM194B
FAM204A
FAM21C
FAM45A
FAM47E
FAM69C
FAM81B
FANCA
FBXL5
FBXO41
FBXO7
FBXW2
FCRL2
FGF16
FGGY
FGL2
FILIP1
FKBP3
FN3K
FNDC9
FRMD4B
FRMD6
FRMPD3
FSCB
G3BP1
GABRA1
GABRA2
GABRA3
GABRB3
GAN
GAS2
GAS2L2
GDE1
GDF5
GEMIN8
GGCT
GIT2
GNLY
GOLGA2
GOLGA6L1
GOLGA6L10
GOLGA6L2
GOLGA6L3
GOLGA6L4
GOLGA6L6
GOLGA6L9
GOLPH3
GPD1
GPN1
GPR125
GPR137C
GPR151
GPX3
GPX6
GRAP2
GRID2
GRIK1
GSN
GSTCD
GTPBP10
GUCD1
GUK1
GULP1
H1FOO
H2AFY
HAUS4
HAUS8
HBS1L
HDHD1
HGF
HIF1A
HIGD1B
HIGD2A
HOMER1
HPDL
HS3ST2
HS3ST4
HSD17B2
HSPA1L
HSPA9
HSPBAP1
HTT
ICAM2
ICOS
IFITM1
IFNA10
IFNA14
IFNA17
IFNA21
IFNA4
IFNA7
IFT43
IGFBPL1
IKBIP
IKBKB
IL2
IL21
IL21R
IL22RA2
IL2RA
IL34
IL4
INPP1
INSL6
INTS6
IPO13
IPO9
IQCC
IQGAP2
IRF4
ITGAV
ITGB3BP
ITGB4
ITIH1
IWS1
JAM3
KATNAL2
KCNAB2
KCNC2
KCNH6
KCTD15
KDM1B
KDSR
KIAA0226L
KIAA1045
KIF21A
KIF27
KIRREL3
KLC4
KLF7
KLHDC7A
KLHL42
KMT2A
KRAS
KRT17
KRT222
KRT3
KRTAP8-1
KRTAP9-1
LACE1
LACTBL1
LAMP3
LAMTOR3
LCN9
LEF1
LHFPL2
LIG3
LIMK2
LIN7A
LINGO1
LMO7
LMOD3
LOC100287036
LOC100289097
LOC100294033
LOC100653133
LOC100996598
LOC100996725
LOC100996782
LOC100996819
LOC101059935
LOC101060212
LOC101060521
LOC101060569
LOC101927601
LOC101927658
LOC101928422
LOC101928589
LOC101928672
LOC101928750
LOC101928969
LOC101929275
LOC101929455
LOC101929950
LOC101930119
LOC101930325
LOC101930379
LOC101930512
LOC440243
LOC644249
LOC645202
LOC651536
LOC729800
LOC729900
LPIN1
LPP
LRIF1
LRRC4
LRRC69
LRTOMT
LSM2
MAGEB4
MAN1A1
MAP3K7
MAPK1
MAPK1IP1L
MAPKAP1
MAPRE2
2015-03-06
MCTP2
MECR
MED10
MED30
MEF2C
MEST
METAP2
METTL7B
MEX3C
MFN2
MFSD6
MGARP
MIS12
MISP
MMP26
MMP7
MNAT1
MORC4
MPPED2
MRO
MRPL3
MRPS21
MS4A13
MSANTD1
MSANTD3
MSN
MSS51
MTCP1
MTERFD1
MTERFD3
MTF2
MUC5AC
MUC6
MYL12A
MYL7
MYO1B
MYOM2
MYOZ2
MYRIP
MYSM1
NAA50
NACA
NACA2
NAP1L1
NBN
NBPF3
NBPF4
NBPF6
NBPF7
NCAM2
NCOA5
NDST2
NDUFB11
NDUFS6
NECAP2
NEMF
NIT1
NKIRAS1
NKIRAS2
NLRP4
NMB
NOTCH2NL
NOTO
NPPB
NPTN
NQO1
NRAP
NRCAM
NRG4
NRXN3
NTRK2
NUAK2
NUDT22
NUP35
NUP98
NUPR1
OR52H1
OR6M1
OTUD4
OTUD6B
PACS2
PAEP
PAFAH1B1
PAK3
PALMD
PAPOLA
PAQR3
PARD6B
PARP2
PARP9
PAWR
PCDH1
PCDH10
PCDHGA5
PCDHGA9
PCMTD1
PCNXL4
PDC
PDCD1LG2
PDCL2
PDLIM4
PDS5B
PGBD2
PGLS
PHB2
PHC1
PHKB
PIAS1
PIGH
PIK3CA
PITHD1
PKD1L2
PLA2G3
PLAC8
PLEKHJ1
POF1B
POLH
POLR2H
POLR3B
POLR3C
POLR3E
POMC
POMGNT1
POP4
PPIAL4A
PPIAL4B
PPIAL4C
PPIAL4D
PPIAL4E
PPIAL4F
PPIAL4G
PPIB
PPID
PPM1M
PPP1R14C
PPP3CA
PPP3CC
PPT1
PPWD1
PRDX5
PREP
PRKD1
PRKRA
PRMT10
PSMC6
PSMD1
PSPH
PTGDR
PTPMT1
PTPN2
PTPN20A
PTPN20B
PUM1
PUM2
PWWP2A
RAB39B
RAB3C
RAB3IP
RABGAP1
RABGAP1L
RABL5
RAD54B
RAG1
RAP1GDS1
RASL12
RBM11
RBM12B
RBPJL
REEP1
RETNLB
RFC1
RHEBL1
RHOXF2
RIN3
RIOK3
RNF144A
RNF149
RNF207
RP1
RPL23
RPL26
RPL5
RPS27
RPS27L
RQCD1
RRAGB
RS1
RTN4
RWDD2A
RWDD4
RXRB
RYR3
SAE1
SCRN1
SEC22C
SEMA4B
SENP5
SETD4
SETX
SFRP4
SGPL1
SGSM2
SH2D1B
SH2D7
SHCBP1
SIPA1L3
SLA2
SLC12A7
SLC14A2
SLC25A16
SLC25A28
SLC25A48
SLC26A6
SLC2A13
SLC31A1
SLC4A10
SLC6A20
SLC9A3R2
SLFN12
SLFN12L
SMAD3
SMC2
SMPD2
SMYD2
SMYD3
SNRPB
SON
SORCS1
SP100
SPANXA1
SPANXA2
SPANXB1
SPANXB2
SPANXC
SPANXD
SPANXE
SPANXN1
SPANXN2
SPANXN5
SPATA6
SPCS2
SPECC1
SPEF1
SPTBN5
SRGAP3
SRRM2
SRRM3
SSX2IP
ST20
ST8SIA2
STAMBP
STK11IP
STMN1
STX12
SUFU
SUSD5
TAF12
TAF3
TANC2
TAX1BP1
TBC1D22B
TBC1D2B
TCEAL2
TCEAL3
TCEAL4
TCEAL5
TCEAL6
TCP1
TCP10
TCP10L2
TECPR1
TEX37
TFB1M
TFIP11
THAP6
THAP9
THEMIS2
TIMMDC1
TIRAP
TLN1
TLR4
TM2D1
TMBIM6
TMCO1
TMED2
TMED8
TMEM106B
TMEM168
TMEM17
TMEM183A
TMEM183B
TMEM234
TMEM53
TMEM72
TMEM97
TMOD4
TNFAIP6
TNPO2
TNXB
TOM1L2
TOPORS
TPD52
TRAPPC11
TRIM16
TRIM16L
TRIM24
TRIM48
TRIM61
TRIO
TSHB
TSPAN13
TSPAN6
TSPY10
TSPY3
TSPY4
TSPY8
TSPYL2
TTC13
TTC17
TTC30A
TTC30B
TTC39B
TTPA
TUSC1
TUT1
TXLNA
UBE2I
UBE4A
UBXN7
UGT1A6
UGT2B7
UNC13D
UNC45B
USP28
VILL
VMO1
VPS13A
VPS72
VPS9D1
WARS2
WDHD1
WDR27
WDR4
WSB1
WSB2
YEATS2
ZBP1
ZBTB38
ZBTB8A
ZC3H8
ZC3HAV1L
ZC4H2
ZCCHC6
ZFP28
ZFR
ZHX3
ZMAT3
ZMYND11
ZNF197
ZNF215
ZNF22
ZNF23
ZNF268
ZNF284
ZNF32
ZNF335
ZNF358
ZNF410
ZNF414
ZNF445
ZNF507
ZNF544
ZNF583
ZNF628
ZNF664
ZNF75A
ZNF766
ZNF789
ZNF816-ZNF321P
ZNF879
ZRANB3
ZSCAN26
ZSCAN29
ZWINT
ZYG11A
ABTB2
ACCS
ACSBG1
ACTB
ACTRT1
ADAMTS19
ADAMTSL1
ADCK2
ADNP
ADRA1A
AFG3L2
AGAP1
AK2
AKAP14
AKR1B10
ANKRD22
ANXA13
AQP11
AREG
AREGB
ARID4B
ARMC8
ASZ1
ATAT1
ATF7
ATG2B
ATP10A
ATP13A3
ATP6V1G3
AWAT1
B9D2
BAALC
BACE2
BCAS2
BCL2A1
BCL2L14
BEST1
BIRC6
BOLL
BTAF1
BTBD11
C11orf49
C11orf63
C14orf2
C16orf90
C16orf93
C17orf80
C19orf73
C21orf59
C3orf62
C4orf50
C5orf64
C6
C6orf195
C6orf226
C8A
C9orf37
CACNA1H
CAMK2N1
CAPN7
CBL
CCDC102A
CCDC175
CCDC36
CCDC90B
CCDC91
CCRL2
CCSER1
CD247
CD53
CDH18
CDK4
CDKN3
CDRT1
CELF2
CENPF
CENPJ
CEP85L
CHRM2
CHST3
CHST9
CLEC7A
CLIC2
CNKSR2
CNNM4
CNTN4
COL4A3BP
COL6A6
CPN2
CRADD
CRB1
CRLS1
CSNK1D
CSPG5
CSTF1
CTDP1
CTDSPL2
CTNS
CXCL10
CXCL13
CXCL2
CXorf61
CYB5R4
DAAM1
DBF4
DCAF10
DDX49
DEFA4
DENND5B
DHFR
DHFRL1
DMPK
DNAH14
DNAH17
DNAJB3
DNAJB6
DNTTIP2
DOCK3
DOCK7
DOT1L
DPH2
DVL2
EFNA1
EHHADH
EIF3B
EIF4ENIF1
EMP1
EPHA3
EVI5
EXOC8
F2R
F9
FAHD1
FAM132B
FAM150B
FAM156A
FAM156B
FAM161B
FAM172A
FAM195B
FAM222A
FAM71C
FAN1
FBLIM1
FBXO44
FBXO47
FERMT3
FGF7
FUNDC2
GBA3
GCNT2
GCOM1
GGCT
GLIPR1
GNRHR
GOLGA8J
GOLIM4
GPBP1
GPR110
GPR153
GPR78
GPRC5D
GPT2
GPX8
GRHL2
GSAP
GUK1
GZMB
HAT1
HERPUD1
HHAT
HLA-DPA1
HLA-DQA1
HLA-DQA2
HLA-DRA
HMGA1
HMHA1
HORMAD1
HSD3B7
HSPA4L
HTR1A
ICA1
ID3
IGSF3
IL17RA
IRAK3
ISCA1
ITGB5
ITGBL1
ITPKB
JDP2
KAZALD1
KCNK6
KDM5D
KIAA0100
KIAA0141
KIAA1199
KIAA1467
KIAA1614
KIF2B
KLK11
KLK6
KRT28
KRTAP4-4
KRTAP4-9
KRTAP7-1
LCE3E
LDB2
LDHAL6B
LENG1
LGALS12
LILRB4
LINGO4
LNPEP
LOC100289097
LOC100505549
LOC100996637
LOC101927707
LOC101928058
LOC101928291
LOC101928485
LOC101929740
LOC101930295
LRFN5
LRP5L
LRRC25
LSM11
LTBP2
LUZP2
LYPD1
MAFA
MAGEE2
MAML3
MAP3K7
MAP3K7CL
MAPKAP1
MATN2
MCMDC2
METTL10
METTL6
MKI67
MKLN1
MLKL
MRAS
MRE11A
MRM1
MROH1
MRPL13
MRPL2
MRPL47
MST4
MTCH1
MTFR1
MTMR11
MUC17
MXI1
MYOT
MYZAP
NAPB
NCKAP5
NDUFB9
NEK2
NF1
NFE2L1
NFE4
NID1
NKTR
NKX2-3
NLGN1
NLGN3
NLRC3
NLRP1
NME1
NMNAT3
NOL10
NOP2
NOS2
NOTCH4
NPEPL1
NR2F1
NR4A1
NUDCD1
NUDT16
NUDT22
OLFM4
OTOF
PACSIN1
PCCA
PDE4DIP
PDGFC
PDGFRB
PDK3
PDLIM3
PDZD2
PDZRN3
PEX11B
PGAP1
PGRMC1
PHLDA1
PIGT
PIK3AP1
PINK1
PIWIL1
PLAT
PLXNA4
PMFBP1
PNMA5
POLR1C
POLR2B
POLR2M
PPM1B
PPP1R16A
PPP2R2B
PRELP
PSEN1
PSG8
PTEN
PTGDR
PTGER3
PTOV1
PYCR2
R3HCC1L
RAD51AP1
RAD51B
RASSF3
RASSF5
RBAK
RBM12
RBM41
RBM46
RBPJ
RBPMS
RCOR1
RCOR3
RDH13
RELT
RFC2
RFFL
RGS17
RGS4
RHBDF1
RHBDL2
RHOQ
RIPPLY1
RND2
RNF135
RNMTL1
RPS6KA1
RUNX2
S1PR4
SAMD5
SAMM50
SAPCD2
SCNN1B
SEC22C
SERPINE1
SFRP1
SFTPB
SIMC1
SIRT1
SLC10A7
SLC12A5
SLC22A10
SLC22A11
SLC26A11
SLC2A13
SLC35A4
SLC6A6
SLITRK3
SLMO1
SMARCAD1
SMG8
SNRPD3
SNX15
SNX22
SOAT2
SOWAHD
SP5
SPAM1
SPATA8
SPATS2L
SPRED1
SRRM5
SRSF3
ST5
ST6GALNAC6
STAMBPL1
STX18
SURF4
SUSD1
SYNM
TANC1
TAP2
TAS2R3
TBX22
TDP2
TENM2
TESPA1
TGFBI
TGM3
TGS1
TINF2
TM4SF20
TMCO4
TMEFF2
TMEM115
TMEM241
TMEM67
TMX2
TNFSF4
TNIP1
TNIP3
TOB1
TPM1
TPPP
TRAPPC6B
TRAPPC8
TRHDE
TRIM10
TRIM35
TRIM36
TRIM49
TRIM49C
TRNT1
TRPM2
TTC14
TTC23L
TTC31
TTC8
TTLL6
TWF1
TXLNG
TXNL4A
UBE2N
UBE3B
UBXN10
UCHL5
UQCRC2
UROS
VANGL1
VASH2
VHLL
VPS37B
VTCN1
VTI1A
WDFY3
WDR66
WSCD1
ZC3H10
ZC3HAV1
ZFP30
ZFP82
ZFR2
ZNF181
ZNF257
ZNF304
ZNF331
ZNF37A
ZNF414
ZNF418
ZNF510
ZNF714
ZNF728
ZNF740
ZNF808
ZNF816
ZNF888
ZNRF2
ZW10

## Sheet: miR-34a-3p
has-miR-34a-3p						GO analysis of verified genes
miRWalk predicted gene targets	Verified genes in DOX transcriptomic data (49 genes)					Category	Term	Count	PValue	Genes
FGF23	ABCC6					GOTERM_BP_FAT	GO:0000279~M phase	14	3.7818e-12	KIF23, CDK1, CDC6, NBN, PRC1, TPX2, AURKA, CHEK1, CDC25A, TIMELESS, CDCA2, BUB1, HELLS, TRIP13
CLTA	ARG2					GOTERM_BP_FAT	GO:0022402~cell cycle process	16	1.69626e-11	KIF23, CDK1, CDC6, NBN, PRC1, MSH2, TPX2, CHEK1, AURKA, CDC25A, TIMELESS, CDCA2, BUB1, C11ORF82, HELLS, TRIP13
OR5AN1	AURKA					GOTERM_BP_FAT	GO:0022403~cell cycle phase	14	6.75079e-11	KIF23, CDK1, CDC6, NBN, PRC1, TPX2, AURKA, CHEK1, CDC25A, TIMELESS, CDCA2, BUB1, HELLS, TRIP13
DBF4B	BUB1					GOTERM_BP_FAT	GO:0007049~cell cycle	17	1.28317e-10	KIF23, CDC6, CDK1, NBN, PRC1, MSH2, TPX2, CHEK1, AURKA, MCM3, CDC25A, TIMELESS, CDCA2, BUB1, C11ORF82, HELLS, TRIP13
HMGCLL1	C11orf82					GOTERM_BP_FAT	GO:0000278~mitotic cell cycle	12	4.65876e-09	KIF23, CDK1, CDC6, PRC1, TIMELESS, BUB1, CDCA2, TPX2, CHEK1, AURKA, HELLS, CDC25A
CES5A	CD36					GOTERM_BP_FAT	GO:0007067~mitosis	10	9.37396e-09	KIF23, CDK1, CDC6, TIMELESS, BUB1, CDCA2, TPX2, AURKA, HELLS, CDC25A
BMI1	CDC25A					GOTERM_BP_FAT	GO:0000280~nuclear division	10	9.37396e-09	KIF23, CDK1, CDC6, TIMELESS, BUB1, CDCA2, TPX2, AURKA, HELLS, CDC25A
PLA2G2A	CDC6					GOTERM_BP_FAT	GO:0000087~M phase of mitotic cell cycle	10	1.09685e-08	KIF23, CDK1, CDC6, TIMELESS, BUB1, CDCA2, TPX2, AURKA, HELLS, CDC25A
KIAA1257	CDCA2					GOTERM_BP_FAT	GO:0048285~organelle fission	10	1.32927e-08	KIF23, CDK1, CDC6, TIMELESS, BUB1, CDCA2, TPX2, AURKA, HELLS, CDC25A
GPR108	CDK1					GOTERM_MF_FAT	GO:0005524~ATP binding	19	1.93916e-08	KIF14, KIF23, CDC6, CDK1, MSH2, TPX2, CHEK1, AURKA, MCM3, SARS2, TK1, RFC5, BUB1, PAICS, HELLS, MELK, ABCC6, KIF20A, TRIP13
TPRA1	CEBPG					GOTERM_MF_FAT	GO:0032559~adenyl ribonucleotide binding	19	2.39852e-08	KIF14, KIF23, CDC6, CDK1, MSH2, TPX2, CHEK1, AURKA, MCM3, SARS2, TK1, RFC5, BUB1, PAICS, HELLS, MELK, ABCC6, KIF20A, TRIP13
FAM174A	CHEK1					GOTERM_MF_FAT	GO:0030554~adenyl nucleotide binding	19	5.43641e-08	KIF14, KIF23, CDC6, CDK1, MSH2, TPX2, CHEK1, AURKA, MCM3, SARS2, TK1, RFC5, BUB1, PAICS, HELLS, MELK, ABCC6, KIF20A, TRIP13
OR5H14	CORIN					GOTERM_MF_FAT	GO:0001883~purine nucleoside binding	19	6.88328e-08	KIF14, KIF23, CDC6, CDK1, MSH2, TPX2, CHEK1, AURKA, MCM3, SARS2, TK1, RFC5, BUB1, PAICS, HELLS, MELK, ABCC6, KIF20A, TRIP13
TRPM2	DTL					GOTERM_MF_FAT	GO:0001882~nucleoside binding	19	7.65879e-08	KIF14, KIF23, CDC6, CDK1, MSH2, TPX2, CHEK1, AURKA, MCM3, SARS2, TK1, RFC5, BUB1, PAICS, HELLS, MELK, ABCC6, KIF20A, TRIP13
TXNIP	ECT2					GOTERM_BP_FAT	GO:0006259~DNA metabolic process	12	1.16533e-07	RFC5, CDC6, NBN, MSH2, DTL, CHEK1, MCM3, HELLS, CDC25A, TK1, TRIP13, NFIB
HDLBP	FAM13A					GOTERM_CC_FAT	GO:0005819~spindle	8	1.45589e-07	KIF23, KIF14, CDK1, CDC6, PRC1, BUB1, TPX2, AURKA
ANKRD27	FAR1					GOTERM_MF_FAT	GO:0032555~purine ribonucleotide binding	19	5.66701e-07	KIF14, KIF23, CDC6, CDK1, MSH2, TPX2, CHEK1, AURKA, MCM3, SARS2, TK1, RFC5, BUB1, PAICS, HELLS, MELK, ABCC6, KIF20A, TRIP13
ZBTB5	HELLS					GOTERM_MF_FAT	GO:0032553~ribonucleotide binding	19	5.66701e-07	KIF14, KIF23, CDC6, CDK1, MSH2, TPX2, CHEK1, AURKA, MCM3, SARS2, TK1, RFC5, BUB1, PAICS, HELLS, MELK, ABCC6, KIF20A, TRIP13
EDNRB	KCNIP4					GOTERM_BP_FAT	GO:0006260~DNA replication	8	1.0151e-06	RFC5, CDC6, DTL, CHEK1, MCM3, CDC25A, TK1, NFIB
SLC38A6	KIF14					GOTERM_MF_FAT	GO:0017076~purine nucleotide binding	19	1.096e-06	KIF14, KIF23, CDC6, CDK1, MSH2, TPX2, CHEK1, AURKA, MCM3, SARS2, TK1, RFC5, BUB1, PAICS, HELLS, MELK, ABCC6, KIF20A, TRIP13
SLN	KIF20A					GOTERM_BP_FAT	GO:0051301~cell division	9	1.5897e-06	KIF23, CDK1, CDC6, PRC1, TIMELESS, BUB1, CDCA2, HELLS, CDC25A
FAM186A	KIF23					GOTERM_CC_FAT	GO:0015630~microtubule cytoskeleton	11	1.82154e-06	KIF23, KIF14, CDK1, CDC6, PRC1, BUB1, TPX2, CHEK1, AURKA, MCM3, KIF20A
OR9Q2	LGALS3BP					GOTERM_BP_FAT	GO:0000075~cell cycle checkpoint	6	5.92549e-06	CDK1, CDC6, NBN, MSH2, BUB1, CHEK1
DEFB135	LRRC17					GOTERM_MF_FAT	GO:0000166~nucleotide binding	19	1.11158e-05	KIF14, KIF23, CDC6, CDK1, MSH2, TPX2, CHEK1, AURKA, MCM3, SARS2, TK1, RFC5, BUB1, PAICS, HELLS, MELK, ABCC6, KIF20A, TRIP13
NSUN3	MACROD2					GOTERM_BP_FAT	GO:0031570~DNA integrity checkpoint	5	1.44531e-05	CDK1, CDC6, NBN, MSH2, CHEK1
DCUN1D5	MCM3					GOTERM_BP_FAT	GO:0051726~regulation of cell cycle	8	3.86297e-05	CDK1, CDC6, NBN, TIMELESS, MSH2, BUB1, CHEK1, CDC25A
GK	MELK					KEGG_PATHWAY	hsa04110:Cell cycle	6	5.49158e-05	CDK1, CDC6, BUB1, CHEK1, MCM3, CDC25A
LUM	MSH2					GOTERM_BP_FAT	GO:0006974~response to DNA damage stimulus	8	8.22292e-05	RFC5, CDK1, NBN, TIMELESS, MSH2, DTL, CHEK1, TRIP13
PGAM1	NBN					GOTERM_CC_FAT	GO:0005657~replication fork	4	9.62151e-05	RFC5, NBN, CHEK1, MCM3
SHROOM4	NFIB					GOTERM_CC_FAT	GO:0070013~intracellular organelle lumen	15	0.000182124	KIF23, CDK1, CDC6, NBN, CEBPG, SRL, TPX2, CHEK1, MCM3, SARS2, CDC25A, FAR1, RFC5, NFIB, KIF20A
SPRYD3	ORC6					GOTERM_CC_FAT	GO:0044430~cytoskeletal part	11	0.000213142	KIF23, KIF14, CDK1, CDC6, PRC1, BUB1, TPX2, CHEK1, AURKA, MCM3, KIF20A
KRTAP19-8	PAICS					GOTERM_CC_FAT	GO:0043233~organelle lumen	15	0.00023285	KIF23, CDK1, CDC6, NBN, CEBPG, SRL, TPX2, CHEK1, MCM3, SARS2, CDC25A, FAR1, RFC5, NFIB, KIF20A
FRMD1	PGAM2					GOTERM_CC_FAT	GO:0031974~membrane-enclosed lumen	15	0.000287164	KIF23, CDK1, CDC6, NBN, CEBPG, SRL, TPX2, CHEK1, MCM3, SARS2, CDC25A, FAR1, RFC5, NFIB, KIF20A
MR1	PLXNA4					GOTERM_BP_FAT	GO:0000077~DNA damage checkpoint	4	0.00035027	CDK1, NBN, MSH2, CHEK1
CLPSL1	PRC1					GOTERM_CC_FAT	GO:0044427~chromosomal part	7	0.000659248	RFC5, NBN, TIMELESS, BUB1, CHEK1, MCM3, HELLS
NPVF	PRR11					GOTERM_CC_FAT	GO:0043228~non-membrane-bounded organelle	17	0.000902341	KIF14, KIF23, CDK1, CDC6, NBN, PRC1, CEBPG, TPX2, CHEK1, AURKA, MCM3, RFC5, TIMELESS, BUB1, HELLS, NFIB, KIF20A
HIST1H2AI	RFC5					GOTERM_CC_FAT	GO:0043232~intracellular non-membrane-bounded organelle	17	0.000902341	KIF14, KIF23, CDK1, CDC6, NBN, PRC1, CEBPG, TPX2, CHEK1, AURKA, MCM3, RFC5, TIMELESS, BUB1, HELLS, NFIB, KIF20A
PAGE1	ROBO2					GOTERM_BP_FAT	GO:0033554~cellular response to stress	8	0.00103545	RFC5, CDK1, NBN, TIMELESS, MSH2, DTL, CHEK1, TRIP13
GTF2IRD1	SARS2					GOTERM_CC_FAT	GO:0000228~nuclear chromosome	5	0.00106767	NBN, TIMELESS, BUB1, CHEK1, MCM3
BRCA1	SEC14L5					GOTERM_BP_FAT	GO:0042770~DNA damage response, signal transduction	4	0.00156126	CDK1, NBN, MSH2, CHEK1
LYPLA1	SHCBP1					GOTERM_CC_FAT	GO:0031981~nuclear lumen	12	0.00156836	RFC5, KIF23, CDK1, CDC6, NBN, CEBPG, TPX2, CHEK1, MCM3, CDC25A, NFIB, KIF20A
CLNS1A	SLC44A1					GOTERM_CC_FAT	GO:0005694~chromosome	7	0.00163488	RFC5, NBN, TIMELESS, BUB1, CHEK1, MCM3, HELLS
WAPAL	SRL					GOTERM_CC_FAT	GO:0005654~nucleoplasm	9	0.00265862	RFC5, KIF23, CDK1, CDC6, NBN, CHEK1, MCM3, CDC25A, KIF20A
GRM6	SULT1E1					GOTERM_BP_FAT	GO:0006310~DNA recombination	4	0.00338984	NBN, MSH2, CHEK1, TRIP13
ZNF658	TGFBR3					GOTERM_CC_FAT	GO:0005856~cytoskeleton	11	0.00383278	KIF23, KIF14, CDK1, CDC6, PRC1, BUB1, TPX2, CHEK1, AURKA, MCM3, KIF20A
HTN3	TIMELESS					GOTERM_BP_FAT	GO:0051052~regulation of DNA metabolic process	4	0.00427145	CDC6, NBN, MSH2, CEBPG
NANS	TK1					GOTERM_CC_FAT	GO:0044454~nuclear chromosome part	4	0.00481454	NBN, TIMELESS, BUB1, MCM3
SMAD2	TPX2					GOTERM_BP_FAT	GO:0000022~mitotic spindle elongation	2	0.00575772	KIF23, PRC1
WDR60	TRIP13					GOTERM_BP_FAT	GO:0051231~spindle elongation	2	0.00575772	KIF23, PRC1
MAP3K7CL						GOTERM_BP_FAT	GO:0007017~microtubule-based process	5	0.00587815	KIF23, KIF14, PRC1, AURKA, KIF20A
RRBP1						GOTERM_BP_FAT	GO:0007093~mitotic cell cycle checkpoint	3	0.00678755	CDK1, NBN, BUB1
TPD52						GOTERM_MF_FAT	GO:0004674~protein serine/threonine kinase activity	6	0.00708376	CDK1, BUB1, TGFBR3, CHEK1, AURKA, MELK
ATF7IP2						GOTERM_CC_FAT	GO:0005874~microtubule	5	0.0070958	KIF23, KIF14, CDK1, PRC1, KIF20A
KRTAP9-3						GOTERM_BP_FAT	GO:0007051~spindle organization	3	0.00741458	KIF23, PRC1, AURKA
KRTAP9-4						GOTERM_BP_FAT	GO:0008283~cell proliferation	6	0.007933	NBN, BUB1, TPX2, TGFBR3, HELLS, CDC25A
LMTK3						GOTERM_BP_FAT	GO:0006281~DNA repair	5	0.00878024	RFC5, NBN, MSH2, CHEK1, TRIP13
DCBLD2						GOTERM_BP_FAT	GO:0007346~regulation of mitotic cell cycle	4	0.00945477	CDK1, CDC6, NBN, BUB1
SLC30A8						GOTERM_BP_FAT	GO:0000079~regulation of cyclin-dependent protein kinase activity	3	0.0105442	CDC6, CHEK1, CDC25A
FMN1						GOTERM_BP_FAT	GO:0007095~mitotic cell cycle G2/M transition DNA damage checkpoint	2	0.0114831	CDK1, NBN
ARL5C						GOTERM_BP_FAT	GO:0006302~double-strand break repair	3	0.0137337	NBN, MSH2, TRIP13
KRTAP9-7						GOTERM_BP_FAT	GO:0002449~lymphocyte mediated immunity	3	0.0172879	NBN, MSH2, CEBPG
TPSAB1						GOTERM_BP_FAT	GO:0046649~lymphocyte activation	4	0.0194318	NBN, MSH2, CEBPG, HELLS
ELTD1						GOTERM_BP_FAT	GO:0006796~phosphate metabolic process	8	0.0197459	CDK1, MSH2, BUB1, TGFBR3, CHEK1, AURKA, MELK, CDC25A
HIST1H2AJ						GOTERM_BP_FAT	GO:0006793~phosphorus metabolic process	8	0.0197459	CDK1, MSH2, BUB1, TGFBR3, CHEK1, AURKA, MELK, CDC25A
NAPA						GOTERM_BP_FAT	GO:0042113~B cell activation	3	0.0201825	NBN, MSH2, CEBPG
ACR						GOTERM_MF_FAT	GO:0003777~microtubule motor activity	3	0.0202223	KIF23, KIF14, KIF20A
SEC24C						GOTERM_BP_FAT	GO:0002443~leukocyte mediated immunity	3	0.0254215	NBN, MSH2, CEBPG
C21orf2						GOTERM_BP_FAT	GO:0030174~regulation of DNA replication initiation	2	0.0256565	CDC6, NBN
SIVA1						GOTERM_BP_FAT	GO:0016310~phosphorylation	7	0.0257654	CDK1, MSH2, BUB1, TGFBR3, CHEK1, AURKA, MELK
TBC1D2B						GOTERM_MF_FAT	GO:0004672~protein kinase activity	6	0.0276242	CDK1, BUB1, TGFBR3, CHEK1, AURKA, MELK
GUCY1A2						GOTERM_MF_FAT	GO:0050431~transforming growth factor beta binding	2	0.0281457	CD36, TGFBR3
OR10H2						GOTERM_MF_FAT	GO:0003690~double-stranded DNA binding	3	0.0310579	MSH2, CEBPG, NFIB
HTR2C						GOTERM_BP_FAT	GO:0045321~leukocyte activation	4	0.0322062	NBN, MSH2, CEBPG, HELLS
GPR85						GOTERM_BP_FAT	GO:0051327~M phase of meiotic cell cycle	3	0.0323535	NBN, CHEK1, TRIP13
MARK3						GOTERM_BP_FAT	GO:0007126~meiosis	3	0.0323535	NBN, CHEK1, TRIP13
RMDN3						GOTERM_BP_FAT	GO:0051321~meiotic cell cycle	3	0.0335738	NBN, CHEK1, TRIP13
PRB3						GOTERM_CC_FAT	GO:0005815~microtubule organizing center	4	0.033858	BUB1, CHEK1, AURKA, MCM3
CCL3						GOTERM_BP_FAT	GO:0045190~isotype switching	2	0.0340652	NBN, MSH2
TXNDC16						GOTERM_BP_FAT	GO:0002204~somatic recombination of immunoglobulin genes during immune response	2	0.0340652	NBN, MSH2
C4orf29						GOTERM_BP_FAT	GO:0002208~somatic diversification of immunoglobulins during immune response	2	0.0340652	NBN, MSH2
KRTAP9-8						GOTERM_BP_FAT	GO:0051329~interphase of mitotic cell cycle	3	0.0354378	CDC6, CHEK1, CDC25A
TCEAL8						GOTERM_BP_FAT	GO:0007050~cell cycle arrest	3	0.0354378	NBN, MSH2, C11ORF82
HSPA12B						KEGG_PATHWAY	hsa04914:Progesterone-mediated oocyte maturation	3	0.0362967	CDK1, BUB1, CDC25A
SPAG17						GOTERM_BP_FAT	GO:0002381~immunoglobulin production during immune response	2	0.0368524	NBN, MSH2
KRTAP9-6						GOTERM_BP_FAT	GO:0031572~G2/M transition DNA damage checkpoint	2	0.0368524	CDK1, NBN
DPEP3						GOTERM_BP_FAT	GO:0051325~interphase	3	0.0373413	CDC6, CHEK1, CDC25A
SOX14						GOTERM_BP_FAT	GO:0006468~protein amino acid phosphorylation	6	0.0413673	CDK1, BUB1, TGFBR3, CHEK1, AURKA, MELK
RGS9						GOTERM_BP_FAT	GO:0007018~microtubule-based movement	3	0.0419324	KIF23, KIF14, KIF20A
ADH1A						GOTERM_BP_FAT	GO:0007052~mitotic spindle organization	2	0.0424033	KIF23, PRC1
ZC3H11A						GOTERM_BP_FAT	GO:0002520~immune system development	4	0.0447746	NBN, MSH2, CEBPG, TGFBR3
CAT						GOTERM_BP_FAT	GO:0031576~G2/M transition checkpoint	2	0.045167	CDK1, NBN
DCTD						BIOCARTA	h_cdc25Pathway:cdc25 and chk1 Regulatory Pathway in response to DNA damage	2	0.0491369	CDK1, CHEK1
CIC						GOTERM_BP_FAT	GO:0001775~cell activation	4	0.0492967	NBN, MSH2, CEBPG, HELLS
SRPK3						GOTERM_CC_FAT	GO:0030496~midbody	2	0.0495328	KIF23, CDK1
IL4
NLGN3
NDUFB10
ARHGAP15
PRCP
PLSCR2
CCL3L1
LRRC4C
ADCK2
TADA1
PASD1
C3orf67
SOWAHD
CCL3L3
SQRDL
WIPF1
KLHL25
NR0B2
SUCLG2
ADH1C
CCIN
SRSF10
SLC7A8
CFH
DNAJC15
KCNA2
NPY2R
ITFG2
LGMN
SCYL3
ITSN1
LRRC3
ZNF394
TDRD12
TMEM45B
TRIM65
EFCAB5
DEFB103A
EEFSEC
ZNF74
DBNDD1
SDPR
TIMELESS
ADRBK2
SLC23A1
CD36
CBX1
EPHA8
TPSD1
HLA-DQB2
CDIP1
KLRD1
L1TD1
PAK3
LMO3
PRSS3
ATP8B2
KRTAP9-9
RHBDD1
ATPAF2
XKR3
AGRN
HSD17B8
TMEM106C
CDK13
CHRNA6
ARRB2
DGCR2
CDH1
ACOT2
GEM
ZIM2
HLA-DRB5
PODXL2
LGALS3BP
KCTD9
PEG3
DEFB103B
RCN1
SCYL1
TCF4
SESN2
NDUFAF2
ACOT4
C8orf48
SLC39A12
C1orf146
PGA3
POPDC2
NOX5
TNKS
VAPA
ZFHX3
AASS
CHRNA4
SCN11A
SYF2
HLA-E
AADAT
ZCCHC2
SLC7A10
ROBO2
GCFC2
SPATA9
KTI12
SLC43A2
EXD1
OR5B12
RTP4
MIA
EIF3F
CD101
NET1
CLCN5
KIN
XCR1
TSKU
CPXCR1
MXD1
FBXO34
PGAM2
C11orf16
RPS6KB1
RNF150
TNS1
KRTAP9-2
RAB2B
PGLYRP3
OR10H4
ZNF519
ZBED6
ABCB1
ABHD12
ACBD4
ACKR2
ACVR2A
ADHFE1
ADI1
AFF4
AGAP5
AHI1
AMY2B
ANAPC15
AP1G1
AP2S1
AP3B2
APBB2
APIP
APOA4
ARHGAP26
ARHGAP39
ARL17B
ARPC4
ASB7
ASCC3
ATF2
BAK1
BCL9
BEGAIN
BHLHE22
BOLA2
BOLA2B
BTBD10
C10orf118
C11orf82
C12orf65
C14orf1
C18orf63
C1orf109
C1orf228
C3orf38
C5orf28
C7orf31
C7orf57
CALD1
CAPNS1
CCDC114
CCNB3
CD63
CDC25A
CDCA2
CDH17
CDK1
CDK8
CDKL3
CFL2
CHN1
CHP1
CKMT1A
CKMT1B
CLDN16
CLIC1
CLK4
CMKLR1
CMSS1
CNBP
CNPY2
CNTD1
CNTN6
COPRS
CORT
CPM
CSNK2A2
CTDP1
DCAF11
DCDC2
DCTN1
DGKD
DLGAP1
DMPK
DMTF1
DNAJC18
DNAL1
DPEP2
DRG2
ECH1
EFCAB3
EFCAB6
EIF4G2
ELAC2
ELOVL5
ENPP4
ENTPD1
ERVFRD-1
EXTL3
FAM104A
FAM122C
FAM13A
FAM13C
FAM221A
FGD3
FLRT1
FOXJ3
FRMD4A
FRYL
GALNT15
GCNT2
GDAP2
GDI2
GFI1
GJB3
GOLGB1
GON4L
GPAM
GPR1
GPR89A
GRM2
GSG1
HACL1
HAGH
HDHD2
HECW1
HIGD1B
HIST1H2AC
HIST1H2BJ
HLA-DRB4
HMOX2
HNRNPL
HNRNPUL1
HRH2
HSD17B7
HSPA14
HSPA1A
HTR3A
HYAL1
IFT57
IL19
IL1F10
IL21R
IL24
INPP1
INSM2
IQCD
ITGA8
ITGB8
KANK1
KCNIP4
KCNQ3
KIF20A
KIF25
KIF26B
KIFC3
KLF4
KLHDC4
KLHL5
KMO
KRT15
L3MBTL4
LCOR
LIPA
LIX1
LNX1
LOC100505767
LOC101927266
LOC101927371
LOC101930056
LOC101930277
LOC101930538
LOC101930573
LRIG1
LRP2BP
LRRC23
LRRC4C
LRTM2
LRTOMT
LSM6
MAEL
MAP3K15
MAP7
2015-03-01
MELK
METTL21D
METTL7A
MORF4L2
MSH2
MTFR1
MTRNR2L5
MTSS1
MUC15
MVK
MYH10
NAA35
NAGLU
NBN
NCEH1
NDP
NDUFA13
NDUFB11
NEURL
NFE2L1
NFIB
NHP2
NKAIN2
NLGN1
NOD1
NPHP4
NQO2
NRIP1
NUDCD1
NUDT2
OR12D2
ORC3
P2RY12
PAN3
PARL
PCDH11X
PCDH11Y
PCDHA12
PCDHB1
PCDHB9
PCNT
PDLIM5
PDSS1
PHF12
PHYKPL
PIH1D3
PIK3AP1
PIK3R3
PLAC1
PLEKHA1
PLIN3
POLN
POLR3C
PPAN
PPAN-P2RY11
PPAPDC1B
PPP1R17
PPP1R7
PPP2R2C
PRAME
PRDM1
PRKAR1A
PRMT7
PROM2
PRPF40A
PRR11
PRR14
PSMA8
PTP4A2
PTPRF
PXN
RAB1A
RAB40C
RAMP3
RAPGEF5
RASL11A
RASSF8
REG3A
RGS4
RHBDL2
RILPL2
RIMS3
RNF14
RNF181
RNF19A
RPA3
RPLP0
RREB1
RWDD2A
RXFP1
S100A13
SARS2
SC5D
SCHIP1
SCN4B
SCN8A
SEC23A
SEMA7A
SENP2
SERTAD1
SET
SF1
SH2D5
SHISA5
SLC17A6
SLC26A4
SLC39A1
SLC41A3
SLITRK4
SMAD2
SMC1A
SMCHD1
SMPD2
SNX19
SORBS2
SORBS3
SPDYE2
SPDYE2B
SPDYE4
SPDYE6
SPEN
SPRY4
SPTLC3
SSX5
SURF1
SYBU
SYNPR
TAL1
TBR1
TDRD3
TEAD4
TES
TEX101
TEX38
TGFBR3
THY1
TK1
TM2D1
TM4SF4
TMEM100
TMEM129
TMEM200A
TMEM232
TMEM86B
TMEM8B
TNFRSF10D
TNFSF4
TNKS
TNPO2
TPX2
TRIT1
TRPM4
TSN
TSNAXIP1
TTC9C
UBE2U
UBR2
UNC13C
UNC93A
UPB1
UPF2
USP39
USP6NL
UTS2B
VCP
VGLL3
VRK3
VSX1
VWF
WARS
WDR13
WDR19
WDR24
WDR46
YY1AP1
ZBTB20
ZCCHC12
ZIM3
ZKSCAN4
ZNF101
ZNF227
ZNF25
ZNF45
ZNF488
ZNF518A
ZNF580
ZNF620
ZNF761
ZSCAN1
ZSCAN18
ABCC3
ABCC6
ABCG4
ABHD14B
ACADL
ACE2
ACER1
ACRC
ACSM3
ACTN1
ACTN4
ACTR8
ADAM21
ADORA3
AK1
ALOX12B
AMBRA1
ANKDD1A
ANKRD28
ANO10
ANXA3
AP1G2
APAF1
APBA1
APOBEC2
AQP10
ARF3
ARG2
ARHGAP20
ARHGEF18
ARHGEF40
ARL8A
ARPC4
ARPC4-TTLL3
ARPP21
ASB9
ASCC3
ASMTL
ASPA
ATAD2
ATP5J2-PTCD1
ATP6V0E1
ATP7B
ATPAF2
ATRX
AZI1
B4GALT1
BBOX1
BBX
BFAR
BLK
BOLA2
BPNT1
BRPF3
BST2
BTBD9
BTG1
BTG4
BUB3
BUD31
C11orf65
C11orf87
C16orf96
C17orf78
C1GALT1
C1orf74
C1orf85
C22orf31
C5orf45
C7orf49
C8orf86
C9orf106
CABP5
CALN1
CAMK2A
CAMK2G
CAPN9
CASK
CAV1
CCDC132
CCDC144A
CCDC149
CCT5
CCZ1
CD300LD
CD34
CD4
CD63
CDC25B
CDC6
CDH23
CDH9
CDHR3
CDK4
CDK5RAP3
CDR1
CDS2
CEACAM5
CEBPZ
CEP152
CEP97
CEPT1
CFTR
CGNL1
CHD1L
CHD7
CHEK1
CHN2
CHST10
CINP
CLCN3
CLCN5
CLDN12
CLDN8
CLEC12B
CLIC2
CLIC4
CLK2
CMTM2
CMTM4
CMTM6
CMTM7
CNGA1
COG4
COL6A5
COX16
CRK
CSE1L
CSF1
CSMD3
CSNK1G1
CSNK2A2
CSNK2B
CSTF2
CSTL1
CUL1
CYP1A1
CYP27A1
CYTH4
DAB2
DAPK2
DDIT3
DDIT4L
DDX60L
DENND4A
DEPTOR
DGKB
DGKZ
DHDDS
DHODH
DIAPH3
DIP2A
DLST
DNAJC14
DNAJC3
DNMBP
DOCK9
DOPEY2
DPM1
DRG2
DTL
DTNA
DUSP15
DYNLRB1
ECHDC2
ECT2
EFCAB2
EIF4G2
EIF5A
EIF5AL1
ELANE
ELSPBP1
EMC1
EMC8
EMG1
EPPIN-WFDC6
EPRS
EPYC
ERI2
ERN1
ERP29
EXOSC10
EXTL2
F13A1
FADS2
FAM115C
FAM160B1
FAM178B
FAM58A
FAR1
FBXL18
FBXW11
FCRL3
FCRLA
FEM1B
FGFR1OP2
FKBP11
FKBP9
FMNL1
FMR1
FNDC1
FREM3
FSHB
FSTL1
FYCO1
GAA
GALNTL5
GBA2
GCC2
GCN1L1
GCOM1
GFRA3
GLOD5
GLT8D2
GNAS
GNPDA1
GNRH1
GNRHR
GPM6A
GPR132
GPR15
GPR39
GPX2
GRIK5
GRM2
GSTA1
GSTA2
GSTA5
GTF2H1
GTF3C4
GUCY2F
GZMK
H2AFV
H2AFZ
HABP2
HBM
HDAC8
HEMK1
HERC2
HHLA3
HIPK3
HMGCS2
HNF1A
HOGA1
HPSE2
HRASLS2
HRASLS5
HSPA1A
HSPA1B
HSPA2
HTR3D
HUNK
HYAL4
HYKK
IARS
IDI2
IGF2
IGFLR1
IGSF23
IK
IL1RL2
IL6ST
IL7
IL7R
ILDR1
ING4
INMT
IST1
ITGA1
ITGAL
ITGB7
ITIH3
IVD
IYD
JMY
KAT2A
KCND3
KCNH8
KCNIP4
KCNK18
KCNMB1
KCNMB3
KCNQ3
KCNRG
KCTD13
KCTD2
KCTD21
KCTD9
KIAA0196
KIAA1407
KIF14
KIF23
KIR2DL3
KIT
KL
KLHL25
KLHL3
KLHL31
KLHL8
KLK6
KLRB1
KNDC1
KRT17
KRT37
KRT38
KRT79
KSR2
LAMB3
LAMP3
LDHC
LEPROTL1
LETM1
LGALS3
LGI3
LOC100505841
LOC100653137
LOC101060193
LOC101060589
LOC101060596
LOC101927266
LOC101928951
LOC101928987
LOC101930435
LOC643355
LOC650157
LPCAT3
LRIG3
LRP4
LRRC37A
LRRC37A2
LYSMD4
MAF1
MAGED1
MAGED4
MAGED4B
MAOB
MAP3K15
MAP3K19
MAP3K7CL
MAPKAPK2
2015-03-01
MAST2
MBD3L1
MBLAC2
MCM3
MCMDC2
MCRS1
MECOM
MED21
MED4
MEFV
MEIOB
MELK
METTL20
MFAP3
MFSD10
MFSD5
MID1
MKL1
MKNK1
MKNK2
MMS19
MOB1A
MOB1B
MPL
MROH2B
MRPS22
MRPS9
MRS2
MS4A4E
MSTN
MTA2
MTFR1L
MTG1
MYZAP
NAIP
NANS
NAP1L3
NCLN
NDFIP1
NDOR1
NDST2
NDUFC2
NDUFC2-KCTD14
NECAB2
NECAP1
NEDD9
NEK1
NEK7
NEK9
NEU2
NIPAL3
NIPBL
NKG7
NKIRAS1
NLRP1
NLRP8
NME5
NME6
NMT1
NNMT
NOB1
NOC4L
NOP14
NPY2R
NRCAM
NSMCE1
NUDT13
NUDT21
OGDHL
OLFML2B
OR10J1
OR10V1
OR10W1
OR1D2
OR4X2
OR52N1
OR5AU1
OR6C65
OR6Q1
ORAI2
OSBPL8
OTUB1
PAGR1
PAICS
PAN2
PAPSS1
PARD3B
PARL
PARP14
PARVG
PASK
PCBP4
PCDHA11
PCDHAC1
PCSK2
PDE10A
PDE4D
PDE5A
PDIA3
PDLIM5
PDXK
PDZRN3
PEBP4
PEG10
PER1
PEX14
PGAM1
PGAM4
PGLYRP1
PGS1
PHB
PHF12
PI4KB
PIGO
PIGP
PIP5K1A
PITPNC1
PKLR
PKN2
PLA2G16
PLCB4
PLCL2
PLD1
PLK2
PLLP
PLSCR1
PLXNA4
PLXNB3
PMPCB
PNMA5
PNPLA7
POLDIP2
POLN
POLR3C
POLR3GL
PON1
POP1
PPHLN1
PPIC
PPIL6
PPME1
PPP6R1
PPT2
PRDM11
PRKCQ
PRLR
PROM2
PRPF4
PRRG3
PRSS1
PRSS3
PRSS37
PSAP
PSMC5
PSMD13
PTCD1
PTK2
PTPN9
PTRH2
PURG
PUS1
PUS3
PYCR1
RAB14
RAB19
RAD9B
RARRES3
RASSF2
RBMX
RCAN1
RCE1
RDH16
RFC5
RFTN2
RFWD2
RGS2
RIMS1
RNF185
RNF216
RNF41
RPA4
RPL12
RPS6KA6
RRS1
RTCA
RTTN
RUFY2
RXFP2
RXRG
S100A11
S100A14
SALL2
SBDS
SCG2
SCG3
SCOC
SDC4
2015-09-15
SERPINE2
SETDB2
SF3B2
SFRP5
SGK494
SGSH
SHCBP1
SHMT1
SIAH3
SIMC1
SIVA1
SLC15A4
SLC16A9
SLC18A2
SLC20A2
SLC26A3
SLC2A14
SLC2A3
SLC38A11
SLC39A7
SLC43A2
SLC4A1
SLC5A1
SLC5A4
SLC6A20
SLC7A14
SLC7A3
SLC7A6
SLC9A2
SLC9C1
SLCO1A2
SLCO1B1
SMC6
SMIM4
SMYD3
SNCAIP
SNCB
SND1
SNRPC
SNX29
SPP1
SPTLC1
SQSTM1
SRL
STAB2
STK10
STK11
STK39
STXBP3
SUGP2
SV2C
SVOP
SYN3
SYNE2
SYNJ2BP-COX16
TACC1
TAF1
TAF1L
TAMM41
TAS2R5
TAZ
TBK1
TBX4
TEAD4
TEX261
TEX264
TGFBRAP1
TH
THRA
THTPA
TIE1
TIMELESS
TMC3
TMCO3
TMEM119
TMEM126B
TMEM174
TMEM206
TMEM234
TMEM251
TMEM252
TMEM253
TMEM35
TMEM50A
TMEM60
TMEM62
TMEM87A
TMIGD1
TMUB1
TNFAIP8
TNFRSF10A
TNFRSF10C
TNFSF13B
TOMM20L
TOMM40L
TOR1AIP2
TPI1
TRAFD1
TRAPPC11
TRAPPC3
TRIM32
TRIP13
TRMT13
TRPC5
TRPM1
TRPV1
TSFM
TSNAXIP1
TSPAN13
TSPAN15
TSPAN17
TSPAN6
TSPAN7
TSPAN8
TSPYL1
TSPYL6
TTC38
TTLL3
TUBB1
TXLNA
TXN2
UBA1
UBL5
UBL7
UGT3A1
URAD
UROD
USP24
UTP23
UTS2
VAC14
VAMP5
VDR
VEZT
VPS18
VWA5B2
VWA7
WDFY4
WDR76
WDR90
WDTC1
WEE2
WWC2
XAGE2
XAGE2B
XAGE3
XPOT
YKT6
YY1AP1
ZAK
ZBTB21
ZBTB24
ZDHHC16
ZFP91
ZNF22
ZNF432
ZNF746
ZNF81
ZSCAN29
ZW10
ZYG11B
ABCB11
ABCF1
ACBD7
ACOX3
ADH4
ALDOB
ALOX15B
ANGEL1
ANKRD23
ANXA6
ARAP2
ARHGEF37
ARHGEF38
ARL17A
ARL5B
ARMC3
ARMCX2
ARMCX4
ARPP19
ARSB
ASAH1
ASB8
ATP5J2
ATP6V0A2
ATXN7L3B
AURKA
BCAP31
BEX5
BMP5
BMPR2
BNIP2
BPIFA2
BST1
BTN3A1
BTRC
BUB1
C12orf68
C14orf182
C1GALT1C1
C20orf173
C2CD3
C4orf19
C6orf106
C6orf120
C7orf63
CACNB1
CACNG5
CAMKK2
CAPRIN2
CBWD1
CBWD2
CBWD3
CBWD5
CBWD6
CBWD7
CBX5
CCDC105
CCDC113
CCDC178
CCDC93
CCKBR
CCND2
CD44
CD79A
CDCA8
CDH8
CDKL4
CEBPG
CHCHD3
CHD8
CHRNA6
CLCN6
CLEC4G
CLEC6A
CLPS
CLTCL1
CNKSR2
CNTNAP3B
CNTNAP4
COG3
COLEC10
CORIN
CPEB4
CRHBP
CSN3
CSRNP3
CTAG1A
CTAG1B
CTAG2
CTCF
CTNNAL1
CTU2
CXCL9
CXorf36
CYFIP1
CYP26B1
CYP8B1
CYSTM1
DAGLB
DAPP1
DCLRE1C
DET1
DIDO1
DIO3
DIP2C
DISC1
DKK2
DLAT
DLEU7
DLL3
DMXL2
DNM3
DPAGT1
DPH6
DPY19L1
DTX1
DUSP22
DUSP23
DUSP3
DYNC1I2
DYRK1B
DYSF
E2F5
ECM2
EEF1A1
EFCAB13
EFCAB2
EFTUD2
EIF4E3
EMX1
ENTHD2
ENY2
EPB41L4A
EPHA7
EPPIN
EPT1
ERI3
ERP29
ESRP1
EXOC3
EXPH5
EXTL2
EYA3
EYS
F12
FAM109A
FAM122A
FAM160B1
FAM161A
FAM188B
FAM198B
FAM210A
FAM78B
FAM83F
FBLN1
FBXO7
FCAMR
FERMT3
FGD1
FGD4
FMO4
FNIP2
FUT11
FZR1
GAK
GALNT14
GALNT18
GALNT4
GATAD1
GDAP2
GGT2
GGTLC1
GID4
GLB1
GLDN
GMPR2
GNAL
GNAS
GPAM
GPR112
GPR98
GRPEL2
GSTA4
GTF3C3
H2AFY
H2AFZ
HCN1
HELLS
HERC6
HES5
HFM1
HIVEP2
HN1L
HNMT
HNRNPA1L2
HOXA9
HSDL1
HSPA1L
HSPB2
HSPH1
HTR4
IFLTD1
IFNA10
IFNA17
IFNA4
IFNA8
IKBKB
IL27RA
IL2RB
IL6
INMT
INPP4B
INTS6
INTS9
IP6K1
IPPK
IRAK3
ISM2
ITGB3
JAGN1
JARID2
JOSD1
KANK2
KANSL3
KCNA2
KCNIP1
KCNRG
KDM3B
KDM4C
KDM5D
KHDRBS3
KIAA0930
KIAA1737
KIF16B
KRT72
KRT77
KRT80
KRTAP19-3
KRTAP22-2
KRTAP4-6
KRTAP8-1
LMBRD1
LOC100287651
LOC100288142
LOC100653247
LOC100996276
LOC100996412
LOC101060578
LOC101928291
LOC101928426
LOC101929848
LRCOL1
LRP6
LRRC17
LRRC37A
LRRC37A2
LSMEM1
MACROD2
MADCAM1
MAGEE1
MAOB
MAP1B
MAP3K12
MASP1
MAST4
MCL1
MCMBP
MEF2A
MERTK
MFN1
MFSD4
MGST3
MIP
MME
MRAS
MRPS25
MSANTD1
MST4
MTMR4
N4BP2L1
N4BP2L2
NABP2
NARG2
NBEAL1
NBPF11
NBPF15
NBPF16
NBPF24
NBPF8
NBPF9
NCAN
NCR3
NDE1
NDUFA1
NDUFA13
NDUFAF6
NDUFAF7
NEB
NINL
NKAP
NLRP4
NLRP9
NOX4
NUDT16L1
ORC2
ORC5
ORC6
OSBP
OSBPL6
P2RX4
PABPC1
PAFAH2
PAWR
PAX4
PCDH11X
PCDH11Y
PCDHB15
PCOLCE2
PDCD4
PDE6H
PDHA1
PDIA4
PDPN
PEMT
PERP
PFKFB2
PFKFB4
PGM1
PHF13
PHLPP1
PHLPP2
PIGR
PIK3C2G
PIK3CG
PIP4K2A
PLA2G4C
PLB1
PLCL1
PLEKHA4
PMF1
PML
PNOC
POC1B-GALNT4
POLR2K
POU4F3
PPP1R12A
PPP1R12B
PPP1R13B
PPP2R2D
PPP3CC
PPP5C
PRC1
PRCC
PRDM2
PREX1
PRIM2
PRPF6
PTCH1
RAB20
RAB31
RAG1
RASL10A
RBMXL1
REEP1
RESP18
RFTN1
RFWD3
RHEB
RIF1
RIPPLY1
RNASE4
RNF125
RNF149
RNF168
RNF214
RNPEP
RP1L1
RPL13A
RPL28
RPL38
RPS20
SBF2
SCN9A
SEC14L5
SEC24D
SEL1L
SEPW1
SERPINB3
SERPINB4
SERPINI2
SETD1A
SETDB1
SETDB2
SFTPC
SGK494
SGSH
SH2D4B
SIGLEC9
SLC11A2
SLC22A10
SLC22A15
SLC25A35
SLC25A53
SLC31A1
SLC44A1
SLC5A2
SLC5A3
SLC7A6
SLITRK5
SMURF1
SNX11
SOD2
SORBS2
SORCS1
SORCS3
SPCS2
SPIN4
SPINK14
SPNS2
SPO11
SPPL3
SPTY2D1
SQRDL
SRGAP1
SRPX
SSR2
ST6GAL2
ST8SIA1
STARD3NL
STK32A
STRADA
STX4
STXBP6
SULT1E1
SURF4
SYCE1
SYS1
SZRD1
TAF11
TATDN2
TBC1D14
TBC1D7
TBCD
TDP2
TEX14
TFAP2C
THTPA
TIMM8B
TIMP2
TLX2
TM9SF1
TMED1
TMED7
TMED8
TMEM125
TMEM132B
TMEM217
TMEM230
TMEM41A
TMIE
TMPPE
TNC
TNFRSF21
TNFSF14
TNMD
TNRC6A
TOMM6
TOP2B
TPM1
TPST1
TPT1
TRA2B
TREML4
TRIM44
TRIM46
TRPC5OS
TSTD1
TTC8
TTLL11
TTLL12
TXNDC9
UBA2
UBALD2
UBE2G2
UBL3
UFD1L
USP12
USP20
USP34
USP45
USP9X
UVRAG
VANGL2
VASP
VIL1
VPS13B
VPS72
VSTM4
WDR20
WDR48
WDR89
WDR92
WFDC6
WIPI2
WIZ
WSCD1
XKR6
YIPF1
YLPM1
YTHDC1
YTHDF3
ZBTB39
ZC3H8
ZCCHC13
ZCCHC9
ZDHHC3
ZFYVE27
ZMYM2
ZNF251
ZNF280D
ZNF385D
ZNF451
ZNF48
ZNF585B
ZNF619
ZNF630
ZNF638
ZNF701
ZNHIT3
ZSCAN29
ZSCAN32

## Sheet: miR-486-3p
has-miR-486-3p						GO analysis of verified genes
miRWalk predicted gene targets	Verified genes in DOX transcriptomic data (58 genes)					Category	Term	Count	PValue	Genes
ANGPTL2	ANO4					GOTERM_BP_FAT	GO:0006260~DNA replication	6	0.000658061	CCNE2, MCM7, TIPIN, MCM2, NFIC, TK1
TCEANC	ARRB1					GOTERM_BP_FAT	GO:0006261~DNA-dependent DNA replication	4	0.00127059	CCNE2, MCM7, TIPIN, MCM2
TRAPPC2L	BCL11A					GOTERM_BP_FAT	GO:0006270~DNA replication initiation	3	0.00155429	CCNE2, MCM7, MCM2
AGPAT5	BEND5					GOTERM_CC_FAT	GO:0030017~sarcomere	4	0.00303518	DES, LDB3, FHL2, MYH7
PKMYT1	BIRC5					GOTERM_CC_FAT	GO:0030016~myofibril	4	0.00431064	DES, LDB3, FHL2, MYH7
ISYNA1	CCNE2					GOTERM_CC_FAT	GO:0044449~contractile fiber part	4	0.00453156	DES, LDB3, FHL2, MYH7
KLF13	CDCA2					GOTERM_BP_FAT	GO:0000075~cell cycle checkpoint	4	0.00459311	CCNE2, TIPIN, BIRC5, GTSE1
SLC2A4RG	CDKN2C					GOTERM_CC_FAT	GO:0043292~contractile fiber	4	0.00548357	DES, LDB3, FHL2, MYH7
TRIO	COL13A1					GOTERM_BP_FAT	GO:0007049~cell cycle	9	0.0071218	CCNE2, MCM7, CDKN2C, NCAPG2, TIPIN, CDCA2, BIRC5, MCM2, GTSE1
NXPH2	CXXC5					KEGG_PATHWAY	hsa04110:Cell cycle	4	0.0076639	CCNE2, MCM7, CDKN2C, MCM2
MGLL	DES					GOTERM_CC_FAT	GO:0030018~Z disc	3	0.00820316	DES, LDB3, FHL2
GRTP1	DOK6					GOTERM_BP_FAT	GO:0000278~mitotic cell cycle	6	0.0115137	CDKN2C, NCAPG2, TIPIN, CDCA2, BIRC5, GTSE1
SLC34A3	EFEMP2					GOTERM_CC_FAT	GO:0031674~I band	3	0.011574	DES, LDB3, FHL2
CBX4	EFNB3					GOTERM_CC_FAT	GO:0000228~nuclear chromosome	4	0.0121845	MCM7, TIPIN, BIRC5, MCM2
TBR1	FAM213B					GOTERM_CC_FAT	GO:0042383~sarcolemma	3	0.0168521	DES, SCN5A, SGCA
GNG13	FHL2					GOTERM_CC_FAT	GO:0030054~cell junction	6	0.017842	COL13A1, RASGRP2, FHL2, MYH7, TGFB1I1, SCN5A
SMIM7	FXYD6					GOTERM_BP_FAT	GO:0022403~cell cycle phase	6	0.0179477	CDKN2C, NCAPG2, TIPIN, CDCA2, BIRC5, GTSE1
GPD1	G2E3					GOTERM_BP_FAT	GO:0006936~muscle contraction	4	0.0188673	DES, MYH7, SCN5A, SGCA
KCNN2	GTSE1					GOTERM_BP_FAT	GO:0051301~cell division	5	0.0232647	CCNE2, NCAPG2, TIPIN, CDCA2, BIRC5
FBXW5	HEY2					GOTERM_BP_FAT	GO:0003012~muscle system process	4	0.0240807	DES, MYH7, SCN5A, SGCA
JMJD8	HOXC6					KEGG_PATHWAY	hsa05410:Hypertrophic cardiomyopathy (HCM)	3	0.0319199	DES, MYH7, SGCA
LAPTM5	IGFBP5					GOTERM_CC_FAT	GO:0043232~intracellular non-membrane-bounded organelle	14	0.0321112	SHMT2, NOL3, LDB3, TIPIN, FHL2, BIRC5, MYH7, MCM2, GTSE1, G2E3, DES, MCM7, TGFB1I1, SGCA
GPRIN2	IL1R1					GOTERM_CC_FAT	GO:0043228~non-membrane-bounded organelle	14	0.0321112	SHMT2, NOL3, LDB3, TIPIN, FHL2, BIRC5, MYH7, MCM2, GTSE1, G2E3, DES, MCM7, TGFB1I1, SGCA
CCDC106	INF2					GOTERM_BP_FAT	GO:0008016~regulation of heart contraction	3	0.0328517	DES, MYH7, SCN5A
USP2	KCNK3					GOTERM_MF_FAT	GO:0019887~protein kinase regulator activity	3	0.0333335	CCNE2, CDKN2C, PKIG
JAG1	KCNN2					GOTERM_CC_FAT	GO:0005886~plasma membrane	18	0.0335171	IL1R1, EFNB3, COL13A1, FHL2, RRAD, MYH7, PAQR8, FXYD6, KCNK3, LPHN3, DES, PPP1R16A, ARRB1, RASGRP2, ROBO2, TGFB1I1, SCN5A, SGCA
AK8	LDB3					GOTERM_BP_FAT	GO:0051726~regulation of cell cycle	5	0.0335723	CCNE2, CDKN2C, TIPIN, BIRC5, GTSE1
PARP16	LPHN3					GOTERM_CC_FAT	GO:0005925~focal adhesion	3	0.036797	FHL2, MYH7, TGFB1I1
LTBP4	MCM2					KEGG_PATHWAY	hsa05414:Dilated cardiomyopathy	3	0.03692	DES, MYH7, SGCA
KCNE3	MCM7					GOTERM_BP_FAT	GO:0006259~DNA metabolic process	6	0.0382257	CCNE2, MCM7, TIPIN, MCM2, NFIC, TK1
FAH	MELK					GOTERM_CC_FAT	GO:0005924~cell-substrate adherens junction	3	0.0394622	FHL2, MYH7, TGFB1I1
IMPA2	MYH7					GOTERM_MF_FAT	GO:0019207~kinase regulator activity	3	0.0428568	CCNE2, CDKN2C, PKIG
TBC1D17	NCAPG2					GOTERM_CC_FAT	GO:0030055~cell-substrate junction	3	0.0435939	FHL2, MYH7, TGFB1I1
UHRF2	NFIC					GOTERM_MF_FAT	GO:0005216~ion channel activity	5	0.0471517	KCNN2, ANO4, SCN5A, FXYD6, KCNK3
WFDC3	NOL3					GOTERM_BP_FAT	GO:0007067~mitosis	4	0.0475749	NCAPG2, TIPIN, CDCA2, BIRC5
UBXN2A	PAPPA					GOTERM_BP_FAT	GO:0000280~nuclear division	4	0.0475749	NCAPG2, TIPIN, CDCA2, BIRC5
UNC80	PAQR8					GOTERM_BP_FAT	GO:0009968~negative regulation of signal transduction	4	0.0481074	HEY2, TGFB1I1, SIGIRR, IGFBP5
ADAMTS9	PER3					GOTERM_BP_FAT	GO:0000087~M phase of mitotic cell cycle	4	0.049723	NCAPG2, TIPIN, CDCA2, BIRC5
C6orf10	PHIP
MAG	PIEZO1
PRRT3	PKIG
LYRM4	PPP1R16A
NETO2	QDPR
SLC35G3	RAP1GAP2
PLXNC1	RASGRP2
CDKL3	ROBO2
SLC35G5	RORA
MGME1	RRAD
ANKRD18A	S100A16
ARHGEF10L	SCN5A
TRPV1	SDK1
PER2	SGCA
RAPGEF2	SHMT2
BMP6	SIGIRR
MSLN	TGFB1I1
DTNB	TIPIN
ZMYND11	TK1
RAP1GAP2	ZNF367
TEX40
KMT2A
PACSIN3
PAX1
SUCO
RPL7A
SSB
C17orf102
KIAA1549
IRX6
TBC1D10A
HTRA3
OLIG1
SAMD3
PGAM5
SFTA3
SSTR3
ACP1
CACNB2
CACNG2
DUSP5
PKP3
FFAR1
PASK
KRT6A
SERGEF
FOXO4
PGF
RPL31
ADAMTSL4
TMEM215
KMT2C
BHLHE41
MFSD7
FOXQ1
WDR63
CDCA2
ZNF367
NUDT14
IRF2BP2
STAR
TMEM176A
KAT6A
TMCC2
CAMK2D
SEMA4F
DUSP7
FZD10
HNF4G
EXOC7
LAMA5
NPHP3
MUC4
GMPPA
POLRMT
MAPK12
BSPRY
C8orf82
CACNG6
ARMC7
FYTTD1
TIRAP
SGSM1
ANKRD23
CEP170B
LRRC37A3
EXD3
ZNF354A
LHX3
SLC9A3R1
AQP5
MED13
CAMK2G
SSSCA1
EYA2
AKAP11
IL11RA
MAU2
LCAT
SND1
MYH7
PDZRN4
PRKD1
SLC25A39
SFTPC
LHFPL4
CCDC154
CELF5
LRRK1
IL17RC
LRRC37B
OTOP1
PRR22
GJD4
PPP1R37
PSMG2
FAM189A2
ARRB1
CDC34
AGPAT2
NCS1
LTBP3
UQCRQ
NDN
SLC35C2
MAPK8
FAM96B
SLC9A3
LHFPL3
C7orf73
FKBP10
WNT3A
TPCN2
TIPIN
UBTF
DGKE
ONECUT2
ARVCF
NUBP2
DIO3
FTL
INPP5A
SALL3
NFRKB
YBX2
HTRA1
SLC18A2
SHISA6
UPK3BL
LEPRE1
C12orf23
ARHGEF25
JMJD1C
ZNF770
UROS
PIGL
ATOX1
ARL4A
DYNC1LI2
GBX1
LPHN1
ITIH3
RBFOX2
MGAT3
MRPL18
NID1
ANKRD39
PSMA1
RAPGEF6
SPG7
OR6B2
ZMYM6NB
ARV1
SPSB3
COX20
COMMD6
PXDC1
FAM83H
TMCO3
VPREB1
LRRC47
DYNLL1
ZNF592
BCL3
DRD5
TRAF3IP2
B4GALT1
KDM2A
KCNJ3
SHPK
MAP3K10
ANKRD11
NTRK1
PSMD8
SPIB
HES3
GRIN3B
OR6B3
GSX2
TMEM202
ABCC9
ABCG4
ABI3
ABLIM2
ABR
ACADL
ACADVL
ACER2
ACOX1
ACSF3
ACSM2A
ACSS1
ACTA2
ACVR1C
ADAM23
ADCY5
ADCYAP1R1
ADRA1A
ADRA1D
ADRBK2
ADTRP
AFF1
AFF2
AGBL4
AGL
AGPAT5
AHR
ALDH3A1
ALK
ALKBH5
AMPD2
ANKRD34A
ANKRD50
ANKS3
ANXA11
AP1B1
AP1G1
AP4S1
APAF1
APITD1
APITD1-CORT
APLF
APLN
APOA1
APP
AQP3
AQP5
ARAP2
ARF1
ARHGAP22
ARHGAP44
ARHGEF1
ARHGEF37
ARID3A
ARID3B
ARID5A
ASAP3
ATG5
ATP13A2
ATP2C1
AZU1
B3GALT5
B4GALNT1
BAG5
BAI1
BCAS4
BDKRB2
BEND7
BMP2
BMPER
BNIP1
BNIP3L
BTBD3
BTF3L4
BVES
C11orf58
C11orf63
C12orf23
C12orf52
C14orf159
C14orf178
C16orf13
C17orf100
C18orf25
C20orf112
C3orf18
C5orf38
C6orf62
C7orf43
C9orf139
C9orf169
C9orf37
C9orf40
C9orf50
C9orf64
CA10
CA2
CACNB2
CACNG8
CADM2
CALD1
CAMKV
CAPN7
CARNS1
CBR3
CCDC138
CCDC38
CCDC90B
CCDC96
CCNA1
CCND3
CCNE2
CCSER1
CD2BP2
CD44
CD74
CDC123
CDC14B
CDH16
CDH22
CDH7
CDK18
CDK8
CDKN2C
CELF2
CERCAM
CFL2
CHIA
CHKA
CHORDC1
CHRD
CHRNA4
CHST11
CHST12
CHST9
CIB2
CLCN5
CLDND1
CLINT1
CLIP1
CLK3
CLLU1
CLTC
CMC1
CMTM8
CNPPD1
COL13A1
COL18A1
CPQ
CPXM2
CRB3
CRISPLD2
CRKL
CSNK2B
CST7
CT62
CTAGE5
CXCL16
CXXC5
DAGLA
DBI
DCTD
DDAH2
DDB1
DDIT4L
DDX17
DEPDC5
DEPTOR
DFNB31
DIABLO
DLAT
DMRTA1
DNAJC18
DNAL1
DNMT3B
DNMT3L
DPP4
DPP6
DPY19L1
DRAM1
DSC2
DSTN
DTD2
DUSP28
DUSP6
E4F1
EBF3
ECHDC1
EDNRB
EEF2K
EFNB3
EGLN2
ELF4
ELMOD1
ELMOD2
EMC3
EMILIN2
ENGASE
ENHO
ENO1
ENO3
ENOPH1
ENPP4
ENTPD8
EOGT
EPB41L4B
EPHB3
EPHX1
EPHX3
ERLEC1
EVC2
EVX1
FAF1
FAM104B
FAM115A
FAM118A
FAM122C
FAM127C
FAM149B1
FAM167A
FAM179A
FAM180A
FAM184A
FAM189A1
FAM189A2
FAM19A1
FAM46C
FAM71E1
FAXC
FBXL5
FBXL8
FBXO11
FBXO32
FBXO9
FCGRT
FGD4
FKBP11
FKRP
FLAD1
FLRT2
FOXN3
FOXP4
FRG1
FRMD7
FSTL1
FTSJ3
G2E3
GAA
GALNT14
GALNT9
GBA2
GCLM
GDF6
GDF7
GDI2
GDNF
GDPD5
GFI1
GFM1
GGN
GINS4
GJA3
GLB1L3
GLI4
GLT8D1
GNAS
GNL1
GOLPH3
GPAA1
GPC3
GPD1L
GPN2
GPR17
GPR4
GPRC5A
GPRC5C
GPS1
GRK4
GRM8
GSN
GSPT1
GSTO2
GTF3C5
GYG1
HCRTR1
HDGF
HELT
HEY2
HHAT
HHIP
HIBCH
HIP1
HIVEP2
HMHB1
HNRNPR
HOXC4
HOXC6
HRASLS
HS3ST1
HSBP1
HSD17B12
HSPA6
HSPB8
HTRA2
HTT
ID4
IDNK
IFRD1
IGF2
IGF2BP1
IGFBP3
IGSF8
IKBKB
IL1R1
IL2RA
IL34
ILDR1
INCA1
INO80C
INPP5F
INTS3
IPO13
IQCB1
IRX3
ISCA1
ISLR
ITGA8
ITGAV
ITGB1BP1
ITSN2
JMJD1C
KANK4
KATNAL2
KAZALD1
KCNF1
KCNIP1
KCNJ10
KCNN2
KCTD8
KDELC2
KDELR2
KDM5C
KIAA1429
KIAA1432
KIAA1456
KIAA1598
KIAA1755
KIAA1841
KIAA1919
KIFAP3
KLHL15
KLHL34
KRT6A
KRT82
LAMB4
LARGE
LCAT
LDHA
LEPREL1
LEPROT
LHX2
LIG1
LIMS2
LMBR1L
LMBRD1
LMNA
LOC100127983
LOC100289561
LOC101927562
LOC101927751
LOC101928293
LOC101929479
LOC101929758
LOC101929847
LOC101930123
LOC388780
LOC402160
LONRF3
LPAR1
LPHN3
LPP
LRRC20
LRRC23
LRRC28
LRRC3B
LRRC42
LRRC71
LRRC8D
LRRN1
LSM1
LTB4R
LUZP6
LYSMD4
MAFG
MAL
MALT1
MAN2A1
MAP3K4
MAP3K6
MAP3K8
MAPKAPK2
2015-03-05
2015-03-08
MATN4
MCC
MCM7
MCOLN1
MCU
ME3
MED13L
MED25
MED31
MEDAG
MEIG1
MELK
MESDC1
MEST
MFSD1
MFSD6
MICB
MID1IP1
MINA
MINK1
MLANA
MLPH
MOB1B
MOB3B
MOCS1
MPZL2
MRGPRF
MRGPRX3
MRPL2
MRPL34
MSANTD4
MSI1
MSI2
MTFR1L
MTMR6
MTPN
MTRF1
MVB12A
MYCL
MYL6B
MYLK4
NAA25
NCK1
NCLN
NDNF
NDUFAF3
NEK11
NEK3
NEK7
NEURL1B
NFATC4
NFE2L2
NFS1
NFYB
NMBR
NOL3
NOTCH2NL
NOTO
NOX4
NPDC1
NPTX2
NPTXR
NR1D1
NR2C2
NRDE2
NSL1
NSUN7
NT5DC2
NTRK1
NTRK2
NUAK1
NUDT13
NUDT22
NXPH4
OGFOD2
ORAOV1
ORMDL3
OSER1
OSMR
OTUD5
OTUD7B
OXA1L
PABPC1L
PABPC4
PAK4
PALLD
PALM
PANK3
PARP3
PCGF3
PDCD10
PDGFD
PDSS1
PDZD2
PEPD
PER3
PEX5
PFN1
PFN4
PGM3
PHF21B
PHPT1
PHYKPL
PIANP
PIM1
PIM2
PIM3
PKIB
PKIG
PKM
PLA2G6
PLCB4
PLCD1
PLCXD2
PLD4
PLEKHB1
PLK1S1
PNMA6A
PNMA6C
POLN
POLR1D
POLR2H
POLR2J
POLR2J2
POLR2J3
PPM1H
PPP1R16A
PPP1R37
PPP1R7
PQLC2
PRAME
PRDM14
PRDM15
PRDX5
PRICKLE3
PRKX
PRNP
PRSS3
PRSS36
PSENEN
PSG3
PSG4
PSG9
PSMD13
PSMG3
PTGES3
PTPN11
PTRF
PXDC1
QRFPR
R3HCC1
R3HDM2
RAB11FIP2
RAB42
RABEP2
RABGGTA
RAD23A
RADIL
RB1
RBBP8
RBM17
RBM38
RBM46
RBMS1
RBPMS
RBPMS2
RC3H2
RCAN3
RCC2
RCHY1
REC8
REEP4
RER1
RGAG4
RGL2
RGMA
RHOBTB1
RHOD
RIMS3
RIN2
RNF121
RNF122
RNF138
RNF139
RNF168
ROBO2
ROCK1
ROPN1
RPL19
RPL27A
RPP40
RPSA
RRAGA
RSPH3
RTN4IP1
RUSC1
SAMD14
SAP30L
SAYSD1
SBSPON
SCAF4
SCAPER
SCFD1
SCIMP
SCN5A
SDCCAG3
SEC14L1
SEC31A
SELV
SEMA3D
SEMA4B
SEMA5A
SEMA6C
SENP1
2015-09-09
SERINC2
SERP1
SEZ6L
SGCE
SGMS1
SGSH
SH3GLB2
SHMT2
SHPK
SIGIRR
SLC16A5
SLC16A9
SLC17A9
SLC24A4
SLC25A16
SLC25A20
SLC25A30
SLC25A32
SLC25A48
SLC25A51
SLC35A1
SLC35C1
SLC37A3
SLC39A8
SLC43A1
SLC47A2
SLC52A1
SLC52A3
SLC5A3
SLC8A3
SMARCA2
SMG6
SMIM12
SMNDC1
SNAP47
SNX2
SNX32
SOX7
SOX9
SPATA20
SPIDR
SPIN1
SPIN3
SPRY4
SQRDL
SRP54
SRSF4
SSSCA1
ST3GAL3
ST3GAL4
STK3
STK32C
STK33
STX17
STX4
STXBP6
SUCLG2
SULF2
SVEP1
SYNDIG1
SYPL2
SYT17
SYT6
TADA3
TAF2
TAGLN
TARBP2
TBC1D1
TBC1D30
TBX15
TCEB1
TCP1
TCP11
TCTN1
TEKT4
TEX10
TEX264
TFEB
TGFA
TGFB1
TGIF1
TGIF2
TGIF2-C20orf24
THAP5
TIFAB
TIMM13
TIMM44
TIMMDC1
TJAP1
TJP1
TK1
TKT
TKTL1
TLE2
TLE3
TMCC2
TMCO1
TMED5
TMEM129
TMEM14C
TMEM150C
TMEM161A
TMEM161B
TMEM176B
TMEM2
TMEM214
TMEM246
TMEM259
TMEM41A
TMEM50A
TMEM98
TMX1
TNFAIP3
TNFRSF10A
TNFRSF21
TNIP1
TNXB
TOM1L1
TOMM40L
TOP3B
TP53AIP1
TRABD2B
TRANK1
TRIM36
TRIM47
TRIM8
TSC22D1
TSC22D4
TSPAN12
TSPAN13
TTC19
TTC27
TTLL13
TUBA8
TUBB4A
TVP23A
TWIST1
UBA1
UBA2
UBE2D3
UBE2L3
UBE2R2
UBE3B
UBE3C
UBIAD1
UCN
UGT8
ULK2
UNC5D
UPF2
UPP1
USP19
USP25
VAMP3
VAPB
VAV2
VCAN
VDAC1
VGF
VGLL3
VPS54
WAC
WBSCR17
WDR24
WDR5
WIF1
WIPF2
WIPI2
WNK1
WNT2B
WNT4
WNT6
WNT7A
WRB
YARS
YIPF5
YTHDF3
ZBTB7A
ZCCHC16
ZCCHC9
ZDHHC1
ZFP90
ZFYVE21
ZFYVE28
ZKSCAN3
ZMYM5
ZNF101
ZNF160
ZNF202
ZNF280B
ZNF317
ZNF335
ZNF347
ZNF428
ZNF514
ZNF555
ZNF580
ZNF662
ZNF70
ZNF789
ZNF790
ZNF792
ZNF800
ZNRD1
ZSCAN31
ZSWIM7
A4GALT
AADACL3
AATK
ABAT
ABCA2
ABCG1
ABHD11
ABHD17A
ABL2
ABO
ACBD4
ACER1
ACPT
ACRC
ACSBG1
ACSM2A
ACSM2B
ACSM5
ACTL10
ACTL7B
ACTR3C
ACY3
ADAMTS1
ADAMTS13
ADAMTS2
ADAMTS9
ADAMTSL3
ADCY1
ADO
ADORA2A
AEBP1
AEN
AGAP1
AGAP10
AGAP11
AGAP3
AGAP4
AGAP5
AGAP6
AGAP7
AGAP8
AGK
ALG12
ALKBH4
ALKBH6
ALOX15
ALX1
ALX3
AMMECR1L
AMOT
ANGPTL2
ANKRD33
ANKS6
ANO4
ANO8
ANO9
AP3S1
APC2
APLP1
APOM
AQP6
ARHGAP33
ARHGAP39
ARHGDIB
ARHGEF19
ARHGEF39
ARHGEF4
ARHGEF40
ARID3C
ASAP2
ASB10
ASCL4
ASCL5
ASGR2
ASIC5
ASPDH
ATAD2B
ATF7
ATP12A
ATP13A1
ATP1A3
ATP2A3
ATP4A
ATRIP
ATRN
AXIN1
AZI1
B3GALT4
B3GNT1
B3GNT9
B3GNTL1
B4GALNT2
B4GALNT4
BAALC
BAAT
BACE1
BAG6
BAHCC1
BAI2
BAIAP2L1
BAIAP2L2
BATF3
BBS1
BCAR1
BCL11A
BCL2A1
BCL3
BCL7B
BDKRB1
BEND5
BEX5
BHLHA9
BIRC5
BPHL
BRICD5
BRSK2
BSPRY
BTBD11
BTBD17
BTBD19
C10orf2
C10orf82
C11orf87
C14orf169
C14orf79
C15orf53
C15orf56
C16orf3
C16orf62
C16orf87
C16orf91
C16orf93
C17orf107
C18orf8
C19orf47
C19orf68
C1orf112
C1orf127
C1orf192
C1orf198
C20orf194
C2CD2
C2CD4A
C2CD4B
C2CD4D
C2orf57
C2orf72
C3orf62
C4BPA
C4orf26
C5orf64
C6orf120
C6orf15
C7orf33
C7orf43
C7orf50
C8orf33
C8orf46
CACNG1
CACNG5
CALY
CAMK2G
CAMKK2
CAND2
CAPN12
CAPN15
CARD11
CARKD
CASC3
CASKIN1
CASKIN2
CASP16
CBL
CBLC
CBLN2
CBS
CBX1
CBX6
CCDC120
CCDC138
CCDC71L
CCDC85C
CCDC87
CCL21
CCL5
CCND3
CCNI2
CCNY
CD177
CD19
CD55
CD74
CDC42EP1
CDH16
CDH23
CDH6
CDK18
CDK4
CDKL5
CDRT15L2
CDS1
CEACAM16
CELSR2
CEP85L
CGB
CGB1
CGB2
CGB5
CGB7
CGB8
CHAD
CHMP1A
CHRDL2
CHRNA1
CHST1
CHST2
CHST7
CHSY1
CIB3
CIC
CISH
CLEC14A
CLIP3
CLTB
CMC1
CMTR1
CNTD2
CNTNAP5
CNTROB
COG7
COL6A1
COL6A6
COMP
COMTD1
CORO6
CORO7
CORO7-PAM16
COX17
CPEB2
CPLX1
CPLX3
CPSF4L
CRELD1
CRYBA4
CSDE1
CSF1
CSF1R
CTBP2
CXCL13
CXorf40A
CXorf40B
CYB561D2
CYFIP1
CYP2A13
CYP2A6
CYP2A7
CYP2B6
CYR61
CYTIP
D2HGDH
DACT1
DAZAP1
DBNDD1
DBX1
DCAF8L1
DCAF8L2
DCLK2
DDIT4
DDO
DECR2
DEF6
DENND2A
DENND4B
DFNB31
DGAT1
DGCR8
DGKD
DHX30
DHX57
DIDO1
DKK1
DLGAP2
DLL1
DNAH2
DNAH6
DNAJB3
DNAJC4
DNER
DNLZ
DNMT3B
DOHH
DOK2
DOK6
DOLK
DPM2
DPP9
DPYD
DUOX1
DUSP23
DUX2
DUX4
DUX4L2
DUX4L3
DUX4L4
DUX4L5
DUX4L6
DUX4L7
DVL1
EBF4
EBI3
ECHDC2
ECI1
EEFSEC
EFCC1
EFEMP2
EGFL7
EHD1
EHD2
EHD3
EIF2D
EIF4G1
EIF6
ELANE
ELL
ELOVL1
EMID1
EMR2
ENG
ENPP6
EP400
EPAS1
EPHB3
EPHB4
EPHX4
EPN1
EPOR
ERBB2
ERCC2
ERP27
ERP29
ESPN
ESPNL
EVA1B
EXD3
F8A1
F8A2
F8A3
FAM109A
FAM110D
FAM117A
FAM129B
FAM129C
FAM187B
FAM189A1
FAM189A2
FAM203A
FAM203B
FAM207A
FAM211A
FAM211B
FAM214B
FAM217B
FAM73B
FAM90A1
FAN1
FANCA
FAU
FBLN7
FBRSL1
FBXL15
FBXL16
FBXL17
FBXL19
FBXL7
FBXO18
FCGRT
FCHO1
FCHSD1
FES
FGD2
FGD3
FGF3
FGF8
FGFBP3
FGFR1
FHL2
FHOD1
FIBCD1
FKBPL
FKRP
FMNL1
FNDC1
FOXD4
FOXD4L2
FOXD4L3
FOXD4L4
FOXD4L5
FOXD4L6
FOXF2
FOXI1
FOXO1
FOXO6
FOXP1
FRS3
FUK
FUT5
FUT6
FZD2
GALK2
GALR2
GALR3
GALT
GAS1
GATA1
GBP3
GDF11
GEMIN7
GGT2
GIMAP1-GIMAP5
GIMAP5
GIPC1
GJB4
GJD4
GLB1L3
GLIPR1L2
GLS
GLTSCR2
GLYCTK
GP5
GPHB5
GPN3
GPR123
GPR124
GPR137
GPR150
GPRC5D
GPRIN3
GPSM1
GRASP
GREM2
GRID2IP
GRIK1
GRIK4
GRIN3B
GRK7
GRM2
GRM4
GSN
GSR
GTF3C2
GTPBP2
GTPBP6
GTSE1
GUCY2D
GYLTL1B
H2BFWT
HAGH
HAND1
HDAC10
HEXB
HFE2
HHAT
HIPK1
HIST1H2BN
HLX
HMCN2
HNRNPL
HPSE
HSD11B1L
HSPB1
HSPG2
HTR2C
HTRA3
HTRA4
IARS
ICAM1
IDH3G
IDS
IER2
IFRD2
IGF2R
IGFALS
IGFBP2
IGFBP5
IKBKB
IL17C
IL17RE
IL1RN
IL21R
IL27RA
IL4I1
IL9R
INCENP
INF2
INHA
INO80E
INPP5E
INSIG1
INTS1
INTS5
IQSEC1
IRAK1
IRF2BP2
IRF2BPL
IRF8
ISG20
ISLR2
ITGA2B
ITGB5
ITIH6
JARID2
JMJD7-PLA2G4B
KANK2
KAT2B
KAT6A
KATNB1
KBTBD11
KCNA5
KCNA7
KCNB1
KCNC2
KCNC4
KCNH3
KCNH4
KCNJ3
KCNK15
KCNN4
KCNQ2
KCNQ3
KCP
KCTD11
KDM4A
KDM6B
KDM8
KIAA0195
KIAA1211L
KIF13A
KIRREL3
KLF13
KLF14
KLHDC2
KLHDC8B
KLHL22
KLHL26
KLHL30
KLHL6
KLRG2
KNDC1
KRT10
KRT4
KRTAP2-1
KRTAP2-2
KRTAP2-3
KRTAP2-4
L1CAM
LAMA5
LAMB2
LARP1
LATS2
LBH
LCE1D
LDB3
LDLR
LDLRAD4
LFNG
LGALS9
LGALS9B
LGALS9C
LGI2
LGSN
LHCGR
LHFPL4
LIMD1
LIME1
LIMK1
LINGO2
LIPE
LIX1L
LMAN2L
LOC100129098
LOC100130097
LOC100131514
LOC100287387
LOC100288289
LOC100288494
LOC100288627
LOC100506504
LOC100506922
LOC100653046
LOC100996350
LOC100996368
LOC100996618
LOC100996701
LOC101060175
LOC101060581
LOC101927276
LOC101927530
LOC101927707
LOC101928024
LOC101928058
LOC101928091
LOC101928409
LOC101928454
LOC101928456
LOC101928486
LOC101928613
LOC101928681
LOC101928732
LOC101928756
LOC101928871
LOC101929020
LOC101929103
LOC101929141
LOC101929253
LOC101929264
LOC101929275
LOC101929304
LOC101929561
LOC101929747
LOC101929983
LOC101930001
LOC101930037
LOC101930056
LOC101930072
LOC101930085
LOC101930320
LOC101930332
LOC101930377
LOC101930426
LOC101930435
LOC101930480
LOC101930550
LOC101930557
LOC101930601
LOC338667
LOC377711
LOC388849
LOC646862
LOC653375
LOC728503
LPAR2
LPHN1
LRAT
LRFN1
LRIG1
LRIG2
LRP10
LRP11
LRP3
LRP5
LRRC26
LRRC32
LRRC4B
LRRC55
LRTM2
LSMD1
LSR
LTB4R2
LYL1
LYNX1
LYPD6
LZTS3
MAEA
MAGEH1
MAP2K7
MAP3K11
MAP7D1
MAPK8IP1
MAPK8IP2
MARK4
MAST4
MBP
MC1R
MCF2L2
MCM2
MDFI
MED31
MESP1
MESP2
MEX3B
MFHAS1
MFSD6L
MICAL3
MICALL1
MICALL2
MIF
MIIP
MKL1
MLLT6
MLXIP
MLXIPL
MMP25
MMP28
MMP9
MN1
MOB2
MOB3A
MOB3B
MOCS1
MOK
MON1B
MPP2
MPRIP
MPV17
MRM1
MROH1
MRPL2
MRPL55
MRPS18A
MRPS2
MRPS6
MRS2
MS4A10
MSH4
MT1B
MT1E
MT1F
MT1M
MTHFSD
MUC5AC
MUSK
MYCL
MYF6
MYH7B
MYO1C
MZF1
NARFL
NCAPG2
NCEH1
NCKAP5L
NCOR2
NCSTN
NDRG4
NDST2
NDUFAB1
NDUFS8
NDUFV3
NEDD4L
NELFB
NES
NEU3
NEU4
NEURL
NEURL2
NFKBID
NFS1
NHSL1
NINL
NKIRAS2
NKX2-5
NKX2-6
NKX6-2
NLRP3
NLRP6
NOA1
NOC4L
NOD1
NOG
NOL3
NOL6
NOS1
NOTCH1
NOTUM
NOXA1
NPC1L1
NPEPL1
NPHP3
NPHP4
NRBP2
NRN1L
NRP2
NRXN2
NSG1
NSUN6
NT5C1B
NT5C1B-RDH14
NT5DC2
NTF4
NTRK1
NUAK2
NUBPL
NUDT22
NUFIP1
NUP85
NUTM2F
NUTM2G
NYAP1
OAS3
OBSL1
OCSTAMP
OR2H2
OR51G1
OR5C1
OR9G1
OR9G9
OSM
OTOF
OTOR
OTUD1
OVOL1
OVOL3
P2RX2
P2RX6
P2RY11
PAGR1
PAK4
PAMR1
PAN3
PAPLN
PAPPA
PAQR3
PAQR8
PARD3B
PARP14
PCDH10
PCED1A
PCIF1
PCK2
PCNXL3
PCSK1N
PDCD2L
PDF
PDZD11
PDZD8
PEAR1
PEX11G
PGLYRP1
PGLYRP2
PGPEP1
PGR
PGRMC1
PHIP
PHKA1
PHLDB3
PHLPP1
PHOSPHO1
PHOX2A
PIDD
PIK3CD
PINLYP
PIP5K1C
PIP5KL1
PITX3
PJA1
PKD1
PKD1L1
PKD1L2
PLA2G4B
PLA2G4D
PLCB2
PLCH1
PLEKHA5
PLEKHG5
PLEKHH3
PLOD3
PLXNA2
PLXNB3
PML
PNKD
PNOC
PNPLA1
PNPLA7
PODNL1
PODXL2
POLR2C
POLR2M
POLR3K
POM121
POM121C
POMGNT2
POP7
POTEE
POTEF
POTEI
POTEJ
PPAN-P2RY11
PPARGC1B
PPDPF
PPP1R13B
PPP1R3E
PPP2R2D
PPP6R1
PPP6R2
PRAMEF11
PRAMEF20
PRAMEF21
PRAMEF22
PRAMEF3
PRDX5
PRELP
PRF1
PRKAB2
PRKAG3
PROM2
PROSER2
PRPF38A
PRR12
PRR5
PRRC2A
PRRT3
PRSS12
PRSS36
PRSS58
PRX
PSD2
PSKH1
PSRC1
PTBP1
PTGDR
PTGDR2
PTGER2
PTGIR
PTH1R
PTPMT1
PTPN23
PTPRK
PVRIG
PXK
PXN
RAB11FIP5
RAB3IL1
RADIL
RAPGEF3
RAPGEF6
RARRES2
RASGRP2
RBM15B
RBM4
RCOR3
REPIN1
RET
RFNG
RGS9BP
RHBDL1
RHBDL3
RIPPLY3
[truncated: 817 more rows]

## Sheet: miR-212-3p
hsa-miR-212-3p
miRWalk predicted gene targets	Verified genes in DOX transcriptomic data (23 genes)
OR4D6	BARD1
MAT2A	BUB1B
MEA1	CCDC34
KRT26	CENPH
STX8	CENPW
RPS24	COL8A1
PTPRH	DMD
ZNF486	EDNRA
RDM1	EFEMP2
TMEM168	GGH
PMP2	HAPLN1
CRIP3	HILPDA
KIFC1	IQGAP3
PRRX1	MELK
KRT6B	NFIB
PRSS35	NREP
MTCH2	PLXNA4
CHST4	SLC7A1
OR6F1	TIPIN
GFRA1	TTK
NMI	TUBE1
TSHZ1	ULK4
IL17C	WWOX
VAC14
IL25
OR4X2
AMFR
GGT7
NRAS
TBX15
PRPF3
SNAPC5
C2orf27A
DOK4
GDPD3
C12orf45
PLAC1L
ARSA
GLT6D1
GOT2
PIK3CA
UGT2B15
PNMA1
SEC24B
HILPDA
PARVA
TEFM
WHAMM
ATOH7
AP3S1
C12orf68
HIST1H1C
ZNF41
LPXN
SP140
RHCG
TBC1D23
NAA15
IQGAP3
TMEM9
EYA2
MAD1L1
WDR47
SNTG1
PCDHB8
SLIRP
SREK1
BEX5
FKBP3
AKR1B15
PPP3CC
RDH16
RBM39
VPS13A
IMPAD1
PCDHB6
GSG1
SMCO2
FOLH1
KRTAP2-2
LYL1
CPNE3
FRMPD4
TMEM38B
ARHGAP31
MYLK2
ANTXRL
LEUTX
GABRA3
MTRNR2L7
REV3L
FAM127A
ZNF777
SLC35E3
EPS15L1
A1CF
AGO4
AGXT2
ANKMY1
ANXA1
APOA2
ARHGAP29
ARPP21
ATP6V0D1
B9D1
BCL2L13
BMP4
C11orf35
C1orf174
C20orf112
C2CD3
CAB39L
CASZ1
CENPW
CFHR1
CFHR2
CFHR5
CHCHD7
CHMP7
CNGA2
CTNNA1
CYFIP2
DARS2
DBT
DDHD2
DISP1
DMD
DRD3
EGR2
ENTHD1
EXD2
FAM46D
FASTKD1
FBXL15
FRMD3
FSTL5
GALNT3
GLUD1
GRHL3
GSTA3
HRH2
ICOS
IGHMBP2
INPP1
KAT6B
KIAA0319
KIF24
LDHB
LIPT1
LOC100506944
LOC101928229
LOC101928293
MAP2K6
MAP7
MDM1
MTRNR2L10
MTRNR2L3
MTRNR2L9
MTRR
MTSS1
MYO16
NCALD
NDUFS2
NFIB
NFYC
NHLH2
NUMB
NUP93
OR10W1
OR51I2
PCED1A
PCMTD2
PDF
PHF21A
PIK3C2B
PLXNA4
PNPLA8
PPM1A
PPP2R3C
PPP6R3
PRSS37
PUS10
PUS7L
RAD52
RBM44
RBM8A
RECQL
RFX2
RFX3
RNF133
RNF34
RORB
RPL6
RPS6KC1
RQCD1
RRNAD1
RUNX1
SCMH1
SCN2A
SEMA3A
SERPINI1
SERPINI2
SGK223
SLAIN1
SLC14A1
SLC17A8
SNX2
SPARCL1
SSTR3
SYNJ1
TEK
TESPA1
TJP1
TMEM194B
TOR1AIP2
TSPYL1
UBAP2L
UBR5
UGT2B15
ULK4
UPF1
USP29
VPS54
VPS8
VRK2
WDR11
WHAMM
YIPF4
YY2
ZBTB14
ZDHHC21
ZFAND4
ZFP69B
ZNF140
ZNF311
ZNF544
ZNF559
ZNF568
ZNF571
ZNF625
ZPLD1
ABCB6
ABHD12B
ACTR3C
ACTR8
ADAM18
ADAM21
ADCY4
ADCY6
ADCY9
AGO4
AIM1
ALS2CL
AMPD1
ANGEL2
ANGPTL1
ANKRD31
APOB
AQPEP
ARAP2
ARFIP2
ARIH1
ARMC10
ARMC9
ARMCX1
ARMCX3
ARSG
ATP10B
ATP2C1
AVIL
B3GALNT2
BACE1
BCL2L11
BRCA1
BRDT
BUB1B
C11orf70
C12orf50
C17orf78
C1orf194
CAPZA3
CASC3
CASP6
CBWD1
CBWD2
CBWD3
CBWD5
CCDC150
CCL28
CD163
CD200R1
CD209
CD48
CDH24
CDKL4
CDRT1
CENPH
CENPJ
CENPL
CEP350
CHCHD7
CLEC4M
CNBP
CNPY2
COL2A1
CPM
CRIPT
CSNK1A1
CSTF2T
CYP19A1
DCUN1D4
DDX53
DEFB121
DEFB133
DHX57
DICER1
DMD
DOCK1
DSG1
DTD2
DZANK1
E2F3
ECHS1
EFCAB6
EIF2AK4
EMC4
EMP1
ENOPH1
ERI2
ERMN
FAIM
FAM160A1
FAS
FBXW10
FGA
FGD4
FRMPD3
FZD6
GABRB2
GBP5
GDE1
GEN1
GIMD1
GIT2
GJB4
GNPNAT1
GPKOW
GPR50
GREB1
GRM3
GZMK
HDAC5
HFM1
HIST1H1T
HLA-DOB
HMGN3
HPS3
HSPA8
HYAL3
IGHMBP2
ITIH2
KCNT2
KEAP1
KIAA0319
KIAA0319L
KIAA0922
KIAA1715
KLRD1
KPNA5
LAMA1
LIMK2
LIN7A
LMNB1
LOC100996515
LOC101927622
LOC101927801
LOC101928125
LOC101928127
LOC101930464
LOC101930538
LOC401052
LPAR1
LPCAT2
LRIG1
LRRK2
LUZP6
LYST
MARS
MAT2B
MBLAC2
MCOLN2
METTL18
MGAM
MLLT10
MMD
MMP28
MRPL36
MSL2
MYB
NDUFA13
NEMF
NIPAL2
NKIRAS1
NLRC4
NR2C1
NUFIP2
NUP62CL
OAZ3
OGDH
OLR1
OR5AK2
OSBPL11
PADI6
PAPOLG
PDCD11
PDE4D
PEBP4
PEX11B
PGLYRP2
PHACTR4
PHTF2
PIWIL3
PLAA
PLCL2
PNPLA4
POC1A
POLB
POLRMT
PPP1R14B
PPP1R3C
PRDM10
PRDX2
PRKAB2
PRKAR1B
PRMT10
PSMA1
PTTG1
PTTG2
PYGB
RAB28
RAPGEF1
REV3L
REXO2
RFTN2
RIOK1
RIPK2
RMDN2
RNLS
SF3A3
SH3KBP1
SKP2
SLAIN1
SLC16A4
SLC25A12
SLC25A36
SLC37A3
SLMO2
SMG6
SMIM7
SMURF1
SNX3
SOCS2
SPATA31D3
SPATA31D4
SPRY1
SSPN
SSX2IP
STAT5B
STRAP
STXBP4
SYPL1
TBC1D7
TCTE3
TMEM17
TMEM181
TMEM194B
TMEM244
TMPRSS11A
TMTC4
TMX1
TNIP2
TOM1L1
TPGS2
TROAP
TSPAN16
TTC9
UBE2R2
USP24
VIL1
WDR33
WDR44
WDR45B
WDR47
WDR78
XPC
ZC2HC1B
ZCCHC13
ZFP42
ZFYVE16
ZMYM6
ZNF474
ZNF711
ZNF740
ZPBP2
AADAC
ABCF2
ABHD5
ACAD9
ACHE
ACRC
ACTG1
ACVR2B
ADAM2
ADRA1A
AFF2
AGPAT3
AHCY
AK2
ALB
ALDH9A1
ANKDD1A
ANKRD29
APAF1
APOA1BP
ARHGAP21
ARHGEF40
ARID1B
ARMC10
ASB4
ASF1A
ATP5E
ATP6V1D
ATP6V1E1
ATP6V1H
ATR
AUTS2
B3GALNT2
B4GALT4
BARD1
BLCAP
BLMH
BLNK
BLOC1S4
BMI1
BMPER
BOLL
BPIFC
C11orf52
C11orf65
C11orf84
C11orf87
C18orf63
C19orf47
C1orf123
C1orf204
C20orf26
C22orf39
C22orf43
C22orf46
C2orf44
C5orf30
C8A
CABLES1
CACNG2
CALCB
CALHM2
CALU
CAMSAP2
CBLL1
CBWD1
CBWD2
CBWD3
CBWD5
CBWD6
CBWD7
CC2D1B
CC2D2B
CCDC169
CCDC179
CCDC34
CCDC88A
CCNH
CD163L1
CD300LF
CD58
CDHR3
CDKL4
CELSR3
CENPQ
CETN3
CHAC1
CHD8
CHGB
CHPF2
CLEC9A
CLIP4
CNOT10
COA5
COL11A1
COL8A1
COMMD3-BMI1
CPOX
CREG2
CRYL1
CRYZL1
CSDE1
CSF1
CUL4B
CXCL3
CXCR6
CXorf36
CYB5R4
CYLD
CYP2U1
CYTL1
DAAM1
DARS
DAZAP2
DCUN1D3
DDX23
DDX43
DDX47
DDX51
DDX59
DENND1B
DENND4B
DERL1
DFNA5
DHFR
DHFRL1
DHX34
DIMT1
DLEU7
DLST
DNAH12
DNAH5
DNAJC10
DPYSL3
DUSP9
DYNC1LI2
DYRK2
E2F5
ECEL1
EDA
EDIL3
EDNRA
EFCAB4B
EFCAB5
EFCAB9
EFEMP2
EFS
EHF
ELMSAN1
ELOVL2
EMCN
ENPP2
ENPP4
EP300
ERI2
ESRRG
ESYT2
FAM105B
FAM115C
FAM150A
FAM150B
FAM160B1
FAM167A
FAM172A
FAM184A
FAM188A
FAM91A1
FANK1
FBXO9
FCAMR
FCRL1
FCRL4
FKBP11
FLT4
FNBP1
FOXA1
FOXF2
FOXO3
FPR2
FREM2
FTSJ2
FXR1
GABRG1
GAMT
GAPVD1
GBAS
GCNT3
GDA
GDF15
GDF5
GGH
GLIPR1
GNAL
GNE
GNL3L
GOLM1
GPAM
GPBP1
GPR160
GPR89A
GPR89B
GPR89C
GRK5
GRM3
GRXCR2
GSTZ1
GTF2H1
GTF2I
HACL1
HAO1
HAPLN1
HAVCR2
HBEGF
HHIP
HNRNPH1
HNRNPH2
HNRNPL
HNRNPR
HORMAD1
HOXA4
HOXC4
HRNR
HS2ST1
HTN1
IGFBP1
INPP5K
IQCH
ITGA9
JAKMIP3
JOSD1
KBTBD13
KCNK7
KCNMA1
KCNMB3
KCTD14
KCTD21
KDM5D
KDM6A
KIAA0196
KIAA1033
KIAA1211
KIAA1958
KIAA2026
KIFC2
KLHDC4
KLHL11
KLHL22
KLHL32
KLK13
KLK2
KLRC4
KRAS
KRIT1
KRT6A
KRTAP4-1
KYNU
L3MBTL3
LDB2
LEKR1
LEMD3
LGR4
LHCGR
LHX8
LMX1B
LOC100506127
LOC100507462
LOC100652901
LOC100653133
LOC100996758
LOC101060578
LOC101927294
LOC101927758
LOC101928050
LOC101928210
LOC101928764
LOC101929748
LOC101929792
LRRC39
LRRFIP1
LRRIQ3
LRRTM2
LSM11
LUZP4
LY6G5C
LYN
LZTS2
MAGEF1
MAGI3
MANEA
MAOA
MAP3K3
MAPK3
MBIP
MCOLN3
MCTS1
MED9
MELK
METTL25
MEX3A
MEX3C
MFSD11
MIA3
MIER1
MIPOL1
MIS12
MOCS2
MPEG1
MROH9
MRPL15
MRPL43
MTFR2
MTMR1
MTMR10
MTPN
MTR
MTRF1
MTRNR2L7
MUC13
MX2
MYCBP2
MYO18B
N4BP2L1
NAA20
NAB1
NACC2
NAT10
NCL
NDNF
NDUFA5
NDUFAF6
NDUFC2-KCTD14
NEB
NEUROG1
NFE2L2
NIN
NLN
NOS1
NOVA1
NPHP1
NPTN
NR2C2
NRCAM
NREP
NRM
NTNG1
NUDC
NUDT16L1
NVL
OTUD3
P2RY11
PACRG
PAIP2
PAM
PANX1
PAXIP1
PBDC1
PCDH15
PCDH7
PCK1
PCMT1
PDC
PDCD5
PDE3A
PDHB
PDLIM5
PDSS1
PELI3
PELO
PET112
PFKFB3
PFN2
PGBD2
PGM5
PHF17
PHF20L1
PHF3
PHKA1
PHKB
PIGH
PIK3CA
PIK3R1
PIK3R3
PIWIL1
PKD1L1
PKD2L2
PKN3
PLXDC1
PML
PNKD
PNLIP
PNMA1
POGZ
POLG2
POLR3K
POM121
POM121C
POSTN
PPAN-P2RY11
PPCS
PPM1K
PRAMEF1
PRDM15
PRKD1
PRKRA
PRR5L
PRSS46
PSMA2
PSMD12
PTCHD3
PTGER3
PTGS2
PUM2
PWWP2A
PYGO1
RAB15
RAB28
RAB36
RAB38
RABGGTB
RAD21
RAD50
RAI14
RB1
RBL1
RBM26
REPS2
RFESD
RGS14
RGS7BP
RHOQ
RHOU
RIT1
RNASE7
RNASEH2B
RNF157
RNF17
RPL13A
RPL31
RPP14
RPS3
RRM1
RSF1
RSRC1
RTF1
RTFDC1
S100Z
SALL1
SAP30L
SCCPDH
SCPEP1
SDCBP
SDF2
SEC14L2
SEH1L
SELP
SEMA4G
SERINC4
SERP1
SERPINB8
SERPINE2
SETD5
SETDB2
SETMAR
SFMBT1
SHOX
SIGLEC15
SKAP2
SLBP
SLC20A1
SLC22A16
SLC25A20
SLC25A28
SLC25A31
SLC26A7
SLC28A1
SLC35G3
SLC47A2
SLC6A1
SLC7A1
SLC9C1
SMAD5
SNTG1
SOD2
SOX5
SPAG16
SPAST
SPDYA
SPIDR
SPIN2A
SPIN2B
SPPL3
SPRED1
SPRY2
SRA1
SRGAP2
SRP72
SS18
ST6GALNAC3
STATH
STX19
STXBP1
SUFU
SUPT20H
SURF6
SYBU
SYN2
SYTL4
TAF4B
TBC1D31
TBCA
TBK1
TBX21
TC2N
TCEB1
TCF15
TCOF1
TDRD5
TECPR2
TEX22
TEX29
TEX30
TGFB2
TIMM9
TIPIN
TJAP1
TJP2
TM4SF18
TMEM106B
TMEM128
TMEM136
TMEM14A
TMEM176A
TMEM179B
TMEM200C
TMEM204
TMEM41B
TMEM43
TMEM50B
TMEM64
TMEM87A
TNFAIP6
TNFSF15
TPGS2
TPRKB
TRAFD1
TRDN
TRIM44
TRIM52
TRIM59
TRMT13
TSPAN6
TTC14
TTK
TUBE1
TXLNA
TYR
UBA2
UBAC1
UQCRFS1
USP38
USP9X
USP9Y
VAV3
VDAC2
VMP1
VN1R1
VOPP1
WASF1
WDR19
WDR20
WDR49
WDR5B
WRN
WWOX
XRCC6
YBX3
YWHAH
ZAK
ZBBX
ZNF17
ZNF174
ZNF207
ZNF214
ZNF226
ZNF239
ZNF268
ZNF333
ZNF407
ZNF420
ZNF451
ZNF507
ZNF521
ZNF527
ZNF585B
ZNF655
ZNF675
ZNF69
ZNF696
ZNF708
ZNF852
ZYG11A

## Sheet: miR-4423-3p
hsa-miR-4423-3p						GO analysis of verified genes
miRWalk predicted gene targets	Verified genes in DOX transcriptomic data (31 genes)					Category	Term	Count	PValue	Genes
RAB1A	AIG1					GOTERM_CC_FAT	GO:0005657~replication fork	3	0.00190079	RFC5, PRIM1, CHEK1
WNT2	ALDOC					GOTERM_CC_FAT	GO:0005694~chromosome	6	0.00207665	RFC5, PRIM1, NEK2, ATP1B4, CHEK1, MLF1IP
MCU	ATP1B4					GOTERM_BP_FAT	GO:0006260~DNA replication	4	0.00344971	RFC5, PRIM1, CHEK1, CHAF1A
DEFA1	BCAP29					GOTERM_CC_FAT	GO:0044427~chromosomal part	5	0.00723084	RFC5, PRIM1, ATP1B4, CHEK1, MLF1IP
DEFA3	CACNA2D2					GOTERM_BP_FAT	GO:0010886~positive regulation of cholesterol storage	2	0.00810607	LPL, CD36
TAS2R13	CD36					KEGG_PATHWAY	hsa04260:Cardiac muscle contraction	3	0.0116808	MYL3, ATP1B4, CACNA2D2
BBS5	CEP192					GOTERM_BP_FAT	GO:0010884~positive regulation of lipid storage	2	0.0145457	LPL, CD36
DEFA1B	CHAF1A					GOTERM_BP_FAT	GO:0010885~regulation of cholesterol storage	2	0.0177506	LPL, CD36
DRG1	CHEK1					GOTERM_CC_FAT	GO:0005916~fascia adherens	2	0.020163	NRAP, CTNNA3
ZNF729	CTNNA3					GOTERM_BP_FAT	GO:0010744~positive regulation of foam cell differentiation	2	0.0209455	LPL, CD36
PHLPP2	DDR2					GOTERM_BP_FAT	GO:0006974~response to DNA damage stimulus	4	0.021708	RFC5, NUPR1, CHEK1, CHAF1A
GLB1	E2F8					GOTERM_CC_FAT	GO:0043232~intracellular non-membrane-bounded organelle	11	0.0255585	RFC5, PRIM1, KIF14, NEK2, MYL3, CEP192, ALDOC, ATP1B4, CHEK1, MLF1IP, CTNNA3
ZNF99	ECT2					GOTERM_CC_FAT	GO:0043228~non-membrane-bounded organelle	11	0.0255585	RFC5, PRIM1, KIF14, NEK2, MYL3, CEP192, ALDOC, ATP1B4, CHEK1, MLF1IP, CTNNA3
SH3D19	FAM64A					GOTERM_CC_FAT	GO:0000793~condensed chromosome	3	0.0280456	NEK2, CHEK1, MLF1IP
EBP	FGF12					GOTERM_CC_FAT	GO:0014704~intercalated disc	2	0.0300973	NRAP, CTNNA3
WDR6	FITM1					GOTERM_BP_FAT	GO:0010883~regulation of lipid storage	2	0.0336261	LPL, CD36
NAA40	GJA5					GOTERM_BP_FAT	GO:0010743~regulation of foam cell differentiation	2	0.0399075	LPL, CD36
CSF3	KIAA0101					GOTERM_CC_FAT	GO:0000228~nuclear chromosome	3	0.0425322	PRIM1, NEK2, CHEK1
PPWD1	KIF14					GOTERM_MF_FAT	GO:0019899~enzyme binding	4	0.0445099	RFC5, NEK2, CHEK1, ECT2
OR10A5	LPL					GOTERM_BP_FAT	GO:0007507~heart development	3	0.0471508	MYL3, FGF12, GJA5
PPARG	LRRC17					GOTERM_BP_FAT	GO:0006259~DNA metabolic process	4	0.0472563	RFC5, PRIM1, CHEK1, CHAF1A
C14orf166B	MLF1IP
FGF6	MYL3
ABCC3	NEK2
PRPF8	NRAP
SNTB1	NUPR1
SLCO4A1	PLP2
ESM1	PRIM1
TMEM14A	QDPR
C1orf177	RFC5
GDF10	TMEM139
GJA5
SMG7
PILRA
CPA6
FAM199X
CDCP2
ERVFRD-1
POLB
XRCC5
MCRS1
EMR2
RANBP10
SLC35E1
MTDH
MUC20
GPI
ANKRD65
ZNF7
CLEC10A
POT1
KLK14
ZBED5
MOGAT2
ASB16
UNC5B
HAS3
PRR5-ARHGAP8
PRKAR2A
PSMA5
AGR2
HSPB8
PCIF1
DBF4B
RAB42
IL23R
TWISTNB
HSPA8
LOC646862
SND1
METTL9
TP53AIP1
SLC2A10
FGF12
TTLL10
LDHB
C3orf83
KIF3B
FKBP11
ELOVL6
CD99L2
CLHC1
AK8
FOXI1
CCDC88B
ZNF705G
TSC2
BZW1
BTBD2
SMC6
CCDC77
ZDHHC19
CD79B
CLPSL1
P2RX3
ZNF705B
UCHL1
MTSS1
FAM216A
PSENEN
TLE6
SPATA22
CLDN23
CHRNB3
LCTL
GDPGP1
PDE6G
ABI2
ACTA2
ADAT2
ALDH1A2
ANGEL2
ANKIB1
AP4S1
AR
ARHGEF37
ARPP21
ASS1
BCAR1
BCL6
BIRC7
BTD
BVES
C15orf27
C19orf48
C1QL3
C20orf112
C7orf33
CALD1
CAPRIN2
CCDC115
CCM2L
CD200
CDKL2
CEP192
CLEC4A
CYSLTR1
DBT
DCP1B
DPH3P1
DRD3
DRP2
DZANK1
EBP
ECT2
EEF1B2
EIF3E
EIF3K
ELANE
ELP6
ENOSF1
ENTPD6
ERI2
ESRRG
FAM107B
FAM131A
FAM209B
FAM221B
FAM92A1
FANCB
FETUB
FITM1
FRMPD4
GARNL3
GBA
GEMIN8
GFRA2
GLIPR1L1
GNE
GRIK1
GRPR
GYPC
HCRTR2
HECTD4
IGSF10
IL4R
IQCF1
KATNAL2
KCNMB2
KCNS3
KERA
KIAA0101
KIAA1328
KLRC4
LOC100996646
LOC101927941
LOC101928482
LSM12
LY6D
LYPD6B
LYSMD4
MAB21L1
MEGF8
MORF4L2
MPPED2
MUTYH
MYL12A
MYOZ3
N4BP2L1
NLGN3
NMB
NR1D2
NR1H3
NR2E1
NR3C1
NR5A2
NRAP
NRN1
NT5C2
NTNG2
OR7C1
OTUD3
PAPD4
PCGF1
PCMTD2
PCYT1A
PEG3
PELP1
PGAM1
PGBD4
PHOSPHO1
PLS3
POLM
POLR3H
PPP5C
PPP6R2
PRDM8
PRKCZ
PRMT10
PTCH1
PTCHD4
R3HDM2
RALYL
RFC5
RIMS3
RPAIN
SCHIP1
SCOC
SEC14L3
SFMBT1
SLC11A2
SLC52A1
SND1
SPATA31A6
SPATA7
SSPN
SSTR1
SUGP1
SYDE2
TBCD
TDRKH
TFAP2D
TMEM102
TMEM5
TMEM51
TPI1
TRIM29
TTC7B
TTLL1
UBE2U
UFSP1
USP41
WARS2
WDR13
WSCD1
ZNF236
ZNF276
ZNF436
ZNF594
ZRANB1
ZSWIM3
ABCB6
ABHD4
ACBD7
ADCY5
ADIPOQ
ADM5
AGBL1
AGBL2
AGPAT6
AIFM1
AIG1
AKR1A1
AKR1B10
AKR1B15
AKT1S1
ALDOC
ALG1
AMICA1
ANKS1B
APCS
AQP7
ARHGAP11B
ARHGAP30
ARHGEF37
ARMC7
ARPC3
ARV1
ATG16L2
ATP10A
ATP5D
ATP6V0C
ATP6V0D1
AZU1
BAK1
BAP1
BBS12
BCAP29
BCL2
BLID
BOLA2
BSPRY
BTBD3
C10orf111
C10orf128
C11orf24
C11orf34
C15orf40
C16orf95
C1orf227
C2orf78
C3orf55
C3orf56
C8orf87
CA9
CACNA2D1
CACNA2D2
CAMK2B
CAMK4
CANX
CAPS2
CARD18
CCDC115
CCDC132
CCDC152
CD200
CD320
CD36
CD79B
CD96
CDC14A
CDH16
CDK4
CDRT1
CEACAM19
CEACAM20
CHAF1A
CHD4
CHEK1
CHGB
CHM
CISH
CLEC2D
CLIC2
CLRN2
CMTM5
CNOT6
CNTF
COPS2
COPS7B
COQ10A
CORO2A
CPT1B
CRISP1
CRISP2
CRYBB1
CRYZL1
CSN2
CUL4B
CYB5RL
DAG1
DAOA
DBNDD1
DCD
DCK
DCLK2
DEPDC5
DIRC2
DMKN
DNASE1
DNM1
DNPEP
DPCD
DPY30
DSC1
DUSP6
DUT
DYNLL2
DZIP1
EIF2S1
EIF3K
EMILIN3
EML6
ENOSF1
ENTPD1
EPB41L5
EPHB1
ERGIC3
ETV1
ETV4
ETV5
F11R
F13A1
FAM120C
FAM124B
FAM168B
FAM26F
FAM3B
FAM64A
FAM92A1
FBXO18
FBXO24
FCRL2
FKBP1A
FOXD3
FPR3
FREM2
FTSJ3
FYN
G6PC3
GABRB3
GCC1
GK5
GLB1L
GLRX3
GLUL
GMDS
GNAT2
GNAT3
GNB3
GNPTAB
GOLIM4
GPHA2
GPR37L1
GPR52
GPS2
GSPT1
GSPT2
GSTM5
GSTP1
GTDC1
GYPC
HBB
HBD
HCN2
HDAC11
HEATR4
HEBP1
HHIPL2
HID1
HIGD1B
HKDC1
HLA-DOA
HLA-DQA2
HNRNPDL
HNRNPH2
HOXC5
HPS1
HSCB
IARS
IFNGR1
IGF2R
ILK
INPP5B
INTS9
IP6K2
IST1
ITGA11
IZUMO1
KCNH8
KDELR3
KIAA0196
KIF5B
KLHL10
KLRC2
KRT3
KRTAP26-1
L3MBTL4
LAMB2
LANCL3
LCAT
LDHB
LDHC
LIG3
LIMCH1
LIPI
LMO2
LOC100653071
LOC100996412
LOC100996571
LOC100996747
LOC101059957
LOC101060405
LOC101927294
LOC101928218
LOC101928291
LOC101929731
LOC101929876
LOC646588
LONRF3
LTB
MAGEA1
MCM4
MED14
MEP1A
METAP1D
METTL6
MFSD10
MFSD4
MGMT
MGP
MKRN2
MMP2
MORC2
MROH7
MROH8
MRPL45
MRPL9
MS4A15
MSMO1
MTHFS
MTX1
MTX2
MYCT1
MYL1
MYL3
MYO9A
N4BP2L1
NAA16
NDST1
NECAP1
NEDD4
NGDN
NHSL1
NMNAT1
NOTCH2
NR0B2
NR1H3
NRIP3
NRXN1
NRXN3
NSA2
NT5DC4
NTSR1
NUCB2
NUPR1
OGDHL
OLFM3
OR10C1
OR13C8
OR56B4
OR8B12
ORAI2
OSR1
OSTCP2
OVOL2
OVOL3
PABPC5
PAPD7
PAX5
PCCB
PCGF1
PCMTD1
PDE8A
PDHB
PDILT
PDLIM1
PDZD11
PDZK1IP1
PELP1
PEX13
PGR
PHC2
PHF5A
PHLDB3
PHOSPHO1
PI4K2B
PIGY
PIP
PITPNB
PLAG1
PLP2
PMPCA
POLE
POLR3A
POLR3H
POP5
PPAPDC1B
PPRC1
PRIM1
PRPF4
PRSS58
PRUNE
PSMB6
PTPRG
PTPRN2
PTTG1
PYCR2
QRICH2
RAB4B
RABEP1
RASA1
RBFOX1
RBM15B
RBM23
RBM24
RBMS3
RCC1
REG1A
REG1B
REM1
RFPL4A
RFPL4AL1
RGMB
RGS7
RHBDD1
RLBP1
RNF128
RPL13A
RPS2
RPS26
RPS29
RPSA
RTDR1
RTN4IP1
SAP30BP
SAR1B
SCAF4
SCN7A
SCPEP1
SEC24C
SEMA6A
SENP2
2015-09-04
SERPINA1
SERPINA10
SERPINE3
SFSWAP
SFTPA1
SFTPA2
SH2D1A
SLC16A12
SLC16A14
SLC17A6
SLC22A20
SLC27A2
SLC31A1
SLC38A3
SLC39A6
SLC39A9
SLC45A4
SLC4A1
SLC5A6
SLC7A6
SLC7A7
SLCO2A1
SLX4
SMIM17
SMPD2
SMPD4
SND1
SNRNP200
SNRNP27
SPACA3
SPATA20
SPATA7
SPIN2A
SPIN2B
SPRTN
SPTSSB
SSMEM1
ST20-MTHFS
ST6GALNAC2
SUFU
SUMF1
SYT2
TANK
TARM1
TBCD
TBX22
TCEA2
TCL1A
TEX264
TFCP2
TFPI
TFR2
TGIF1
THOC5
TIMM23B
TIMMDC1
TLL2
TMEM139
TMEM163
TMEM194B
TMEM206
TMEM219
TMEM70
TMEM79
TMF1
TNFAIP6
TNPO1
TNRC6A
TP53I3
TP53TG5
TPGS2
TPI1
TRAP1
TRAPPC4
TRIM11
TRIM59
TRIM73
TTC27
TTC5
TUBGCP3
UBR5
UGT1A7
UGT1A8
UGT2A3
UNC119B
UNC80
UQCRQ
USF2
USP19
USP28
USP8
VASH2
VAV1
VPS8
WDR13
WDR26
WDR47
XPO6
XYLB
YY1AP1
ZBTB7C
ZC3HAV1
ZFAND6
ZMYM3
ZMYND19
ZNF283
ZNF518A
ZNRD1
ZPBP2
ABCA9
ABCD2
ABCG1
ABRA
ACPP
ACTL6A
ACVR2B
ADAMTS15
ADCY6
AGMAT
AIMP2
AMIGO2
ANGPTL2
ANKRD37
ANKRD40
ANKRD53
AP4S1
APOB
APOC3
ARHGAP11A
ARHGEF10
ARL10
ARL17B
ASB11
ASB16
ASCC1
ASIC2
ATAD3B
ATAT1
ATP10D
ATP1B4
ATP2C1
ATP6V1A
ATRAID
B4GALT3
BAG1
BEAN1
BHLHB9
BIN2
BLOC1S5
BMPR1A
BOK
BRF2
BSPRY
BTN2A2
C12orf52
C2orf49
C3orf43
C5orf42
C7orf55-LUC7L2
C7orf63
C8orf46
C9orf96
CA14
CAB39L
CAMK1G
CAMKK2
CARD10
CASP9
CCDC104
CCDC11
CCDC158
CCDC173
CCDC40
CCDC60
CCL28
CCND2
CCNDBP1
CCNK
CCNL1
CCNL2
CCNYL1
CD300E
CD40
CDC25B
CDH12
CDH18
CDH5
CDK6
CEP112
CEP250
CEPT1
CHCHD1
CHRM5
CHST15
CHSY3
CKMT2
CNGB1
COL4A3BP
COX10
COX4I1
CPSF4
CPT2
CRTC3
CSF1R
CST3
CTDSP2
CTNNA3
CUL5
CXADR
CXorf38
CYP27B1
DAGLB
DAK
DAOA
DCAF15
DCLRE1B
DDO
DDR2
DDX50
DDX55
DHRS12
DIP2A
DMRTC1
DMRTC1B
DMRTC2
DNAJB14
DNASE1L3
DPF3
DPP9
DQX1
DRAM2
DUSP9
DVL3
DYNC1I1
E2F8
ECHDC3
EIF5A
EMC3
EPHA4
ESR2
ETNK1
EXOC3L4
EYA3
FAM129A
FAM149A
FAM186A
FAM189B
FAM192A
FAM221A
FAM49B
FCF1
FCHO2
FNDC3B
FPR2
FSD1L
FUCA1
FUT8
GALNT6
GAN
GDF9
GIT2
GLB1L3
GLT8D1
GNAI3
GOLGA6C
GOLGA8A
GOLGA8B
GOLGA8H
GOLGA8K
GOLGA8M
GOLGA8O
GOLGB1
GOSR2
GPR171
GRAMD1B
GRSF1
GSTCD
GSTM3
GSTM4
GTF3C5
GYPE
GYS2
HADH
HDAC8
HERC3
HGSNAT
HIST1H4H
HLA-DMA
HRG
HSPB7
HTATIP2
HTR3B
HYOU1
ICAM1
IFIT1B
INHA
INPPL1
INVS
IRS2
ITPKB
JAKMIP1
KCNJ6
KIAA1107
KIAA1549L
KIAA1614
KIF14
KIF21A
KLF12
KLHDC2
KLHDC3
KLHL7
KLHL8
KPRP
KRT37
KRT6C
KRT71
KRTAP12-1
KRTAP3-3
LAIR2
LANCL1
LILRB3
LMNB2
LOC101060604
LOC101927763
LOC101929496
LOC101929809
LOC730268
LPHN2
LPIN2
LPL
LRMP
LRP11
LRRC17
LUC7L2
LUZP2
LYPD5
MAB21L3
MAGEA2
MAGEA2B
MAML1
MAP3K3
MATN1
MCM8
MED10
METTL1
MFSD1
MITF
MLF1IP
MMP13
MMP8
MOAP1
MOCS3
MOGAT1
MPPE1
MRGPRX2
MSMB
MSR1
MST4
MTO1
MYO15A
MYO1B
NDNL2
NDUFS2
NEB
NEK11
NEK2
NFATC3
NOL12
NOX4
NPY1R
NPY5R
NR4A2
NSUN6
NTPCR
NUDT19
NUFIP1
NUGGC
OLFM2
OR2H1
OS9
P2RY10
PADI2
PAPSS2
PAQR6
PARK2
PCNT
PCSK6
PDCD2
PDE4DIP
PDE9A
PDLIM2
PDLIM4
PDZRN3
PELO
PEX11A
PFKP
PGK2
PHB
PHF16
PIGZ
PIK3AP1
PINLYP
PLA2G4C
PLAUR
PLEKHG2
PLIN4
PM20D2
PMM1
PNPT1
POLR3G
PPCS
PPP1R15A
PPP1R15B
PRAMEF11
PRAMEF15
PRAMEF20
PRAMEF21
PRAMEF4
PRAMEF5
PRAMEF6
PRAMEF9
PRDM5
PRDX3
PRPF18
PRSS33
PSEN1
PSMD10
PSPH
PTS
QDPR
RABL6
RAG2
RASGRF1
RBFOX3
RBM3
RBM34
RBMX
RBP2
RC3H2
RDH12
REP15
RFESD
RGPD8
RHBDL2
RHOG
RIMKLB
RNLS
RPL28
RPL36A-HNRNPH2
RPTN
RSPO2
SAT2
SCAND3
SCN2A
SCN3A
SCN9A
SDAD1
SDCCAG8
SDE2
SEC62
2015-09-04
SERINC3
SERPINB2
SGK2
SGSM1
SIRPG
SLAIN1
SLC25A37
SLC26A7
SLC30A3
SLC35E4
SLC43A2
SLC43A3
SLC44A2
SLC5A12
SLMAP
SMOC1
SNTB1
SOCS5
SPHK1
SPRR1A
SPTBN4
ST6GALNAC3
STAT1
STK32C
STON2
STX3
STXBP6
SYNJ2BP
SYS1
SYT17
TACR2
TAL2
TBC1D30
TBX19
TCEA3
TCEAL7
TCEB3
TCTA
TECPR2
TEX19
TGFBI
TLL1
TM9SF1
TMEM106A
TMEM120B
TMEM127
TMEM192
TMEM234
TMEM38A
TMEM45B
TMEM63C
TNMD
TNNC1
TRERF1
TRIM10
TRIM14
TRIM2
TRIM25
TRIM63
TRIM73
TRIM74
TRMT61A
TRPC5OS
TSHZ3
TTC14
TTC8
TUBGCP3
TUSC2
TXLNA
UBQLN3
UBTD2
UBXN10
UCHL5
USP53
UTY
VASN
VAT1L
VIL1
VPS26A
WASF1
WBSCR27
WDR3
WDR55
WDR91
WHSC1
XPO6
XRCC4
YTHDC1
YY1AP1
ZBED2
ZBED3
ZBTB26
ZBTB8A
ZC2HC1A
ZDHHC2
ZFYVE16
ZMYM1
ZNF280D
ZNF347
ZNF365
ZNF391
ZNF471
ZNF555
ZNF625
ZNF655
ZNF684
ZNF697
ZNF785
ZNF79
ZNF93
ZSCAN29

## Sheet: miR-139-3p
hsa-miR-139-3p						GO analysis of verified genes
miRWalk predicted gene targets	Verified genes in DOX transcriptomic data (43 genes)					Category	Term	Count	PValue	Genes
ZCCHC5	AIG1					GOTERM_BP_FAT	GO:0007059~chromosome segregation	8	1.0004e-09	MAD2L1, DSN1, NUF2, KIF18A, CENPE, CDCA5, TOP2A, SMC4
FABP9	ANK2					GOTERM_BP_FAT	GO:0000087~M phase of mitotic cell cycle	9	6.24987e-08	MPHOSPH9, MAD2L1, DSN1, SPAG5, NUF2, KIF18A, CENPE, CDCA5, SMC4
FSTL1	AQP1					GOTERM_BP_FAT	GO:0000278~mitotic cell cycle	10	2.22602e-07	MPHOSPH9, MAD2L1, DSN1, SPAG5, DBF4, NUF2, KIF18A, CENPE, CDCA5, SMC4
F13A1	ASNS					GOTERM_CC_FAT	GO:0000777~condensed chromosome kinetochore	6	4.05926e-07	CENPN, MAD2L1, DSN1, SPAG5, NUF2, CENPE
ZC3H4	ASPH					GOTERM_BP_FAT	GO:0022403~cell cycle phase	10	5.73898e-07	MPHOSPH9, MAD2L1, DSN1, SPAG5, DBF4, NUF2, KIF18A, CENPE, CDCA5, SMC4
FAM181A	CCNB1IP1					GOTERM_CC_FAT	GO:0000779~condensed chromosome, centromeric region	6	7.79806e-07	CENPN, MAD2L1, DSN1, SPAG5, NUF2, CENPE
BPIFA3	CD36					GOTERM_BP_FAT	GO:0022402~cell cycle process	11	7.8937e-07	MPHOSPH9, MAD2L1, DSN1, SPAG5, MSH2, DBF4, NUF2, KIF18A, CENPE, CDCA5, SMC4
PIM1	CDCA5					GOTERM_CC_FAT	GO:0000793~condensed chromosome	7	1.00299e-06	CENPN, MAD2L1, DSN1, SPAG5, NUF2, CENPE, SMC4
CMC4	CDCA7L					GOTERM_BP_FAT	GO:0007067~mitosis	8	1.01267e-06	MAD2L1, DSN1, SPAG5, NUF2, KIF18A, CENPE, CDCA5, SMC4
NKX2-8	CENPE					GOTERM_BP_FAT	GO:0000280~nuclear division	8	1.01267e-06	MAD2L1, DSN1, SPAG5, NUF2, KIF18A, CENPE, CDCA5, SMC4
CENPN	CENPN					GOTERM_BP_FAT	GO:0000279~M phase	9	1.17534e-06	MPHOSPH9, MAD2L1, DSN1, SPAG5, NUF2, KIF18A, CENPE, CDCA5, SMC4
KNSTRN	CHEK2					GOTERM_BP_FAT	GO:0048285~organelle fission	8	1.32473e-06	MAD2L1, DSN1, SPAG5, NUF2, KIF18A, CENPE, CDCA5, SMC4
EVI2A	CKM					GOTERM_CC_FAT	GO:0000776~kinetochore	6	1.68844e-06	CENPN, MAD2L1, DSN1, SPAG5, NUF2, CENPE
ZKSCAN4	CORIN					GOTERM_BP_FAT	GO:0007049~cell cycle	12	1.74643e-06	MPHOSPH9, MAD2L1, DSN1, SPAG5, MSH2, DBF4, NUF2, KIF18A, CENPE, CHEK2, CDCA5, SMC4
MTCP1	CSPG5					GOTERM_BP_FAT	GO:0000070~mitotic sister chromatid segregation	5	1.85027e-06	MAD2L1, KIF18A, CENPE, CDCA5, SMC4
PVRIG	DBF4					GOTERM_BP_FAT	GO:0000819~sister chromatid segregation	5	2.07087e-06	MAD2L1, KIF18A, CENPE, CDCA5, SMC4
HHIPL2	DMD					GOTERM_BP_FAT	GO:0051301~cell division	8	7.08764e-06	MAD2L1, DSN1, SPAG5, NUF2, CENPE, CDCA7L, CDCA5, SMC4
CNTROB	DOK6					GOTERM_CC_FAT	GO:0000775~chromosome, centromeric region	6	1.76008e-05	CENPN, MAD2L1, DSN1, SPAG5, NUF2, CENPE
C12orf50	DSN1					GOTERM_CC_FAT	GO:0005694~chromosome	9	2.10588e-05	CENPN, MAD2L1, DSN1, SPAG5, NUF2, CENPE, CDCA5, TOP2A, SMC4
JOSD2	FGF12					GOTERM_CC_FAT	GO:0044427~chromosomal part	8	5.76393e-05	CENPN, MAD2L1, DSN1, SPAG5, NUF2, CENPE, CDCA5, SMC4
NUDT17	KCNIP4					GOTERM_BP_FAT	GO:0007080~mitotic metaphase plate congression	3	0.000218305	KIF18A, CENPE, CDCA5
PRG4	KIF18A					GOTERM_BP_FAT	GO:0051310~metaphase plate congression	3	0.000332471	KIF18A, CENPE, CDCA5
LEPREL4	LDB3					GOTERM_BP_FAT	GO:0051303~establishment of chromosome localization	3	0.000630729	KIF18A, CENPE, CDCA5
GDPD2	LEFTY2					GOTERM_BP_FAT	GO:0050000~chromosome localization	3	0.000630729	KIF18A, CENPE, CDCA5
ACE2	LSM3					GOTERM_BP_FAT	GO:0051276~chromosome organization	7	0.0011776	MAD2L1, MSH2, KIF18A, CENPE, CDCA5, TOP2A, SMC4
CPSF7	MAD2L1					GOTERM_CC_FAT	GO:0043228~non-membrane-bounded organelle	16	0.00142328	CENPN, PNMA2, DSN1, LDB3, NUF2, KIF18A, CENPE, MYH7, RPL22L1, SMC4, MAD2L1, ANK2, SPAG5, DMD, CDCA5, TOP2A
AMY1B	MB					GOTERM_CC_FAT	GO:0043232~intracellular non-membrane-bounded organelle	16	0.00142328	CENPN, PNMA2, DSN1, LDB3, NUF2, KIF18A, CENPE, MYH7, RPL22L1, SMC4, MAD2L1, ANK2, SPAG5, DMD, CDCA5, TOP2A
MSANTD4	MPHOSPH9					GOTERM_BP_FAT	GO:0000075~cell cycle checkpoint	4	0.00151521	MAD2L1, MSH2, CENPE, CHEK2
CNGA4	MSH2					GOTERM_BP_FAT	GO:0030261~chromosome condensation	3	0.00177393	CDCA5, TOP2A, SMC4
C1orf173	MSS51					GOTERM_CC_FAT	GO:0030017~sarcomere	4	0.00220115	ANK2, DMD, LDB3, MYH7
KCNK1	MYH7					GOTERM_CC_FAT	GO:0030016~myofibril	4	0.00313551	ANK2, DMD, LDB3, MYH7
PI3	NUF2					GOTERM_CC_FAT	GO:0044449~contractile fiber part	4	0.00329772	ANK2, DMD, LDB3, MYH7
C1QTNF9	PIEZO1					GOTERM_CC_FAT	GO:0043292~contractile fiber	4	0.00399785	ANK2, DMD, LDB3, MYH7
LEFTY2	PNMA2					GOTERM_MF_FAT	GO:0008307~structural constituent of muscle	3	0.00419631	DMD, MYH7, ASPH
CLDN10	PSAT1					GOTERM_CC_FAT	GO:0005819~spindle	4	0.00687007	MAD2L1, SPAG5, KIF18A, CENPE
SLC17A3	RABGAP1L					GOTERM_MF_FAT	GO:0042803~protein homodimerization activity	5	0.00695162	MAD2L1, MSH2, MYH7, ASNS, TOP2A
SIK2	RPL22L1					GOTERM_MF_FAT	GO:0046983~protein dimerization activity	6	0.00746431	MAD2L1, MSH2, MYH7, ASNS, TOP2A, SMC4
ZNF770	SCLT1					GOTERM_BP_FAT	GO:0051726~regulation of cell cycle	5	0.00915033	MAD2L1, MSH2, CENPE, ASNS, CHEK2
PKNOX2	SEMA6D					GOTERM_BP_FAT	GO:0051656~establishment of organelle localization	3	0.0129472	KIF18A, CENPE, CDCA5
WLS	SMC4					GOTERM_MF_FAT	GO:0005524~ATP binding	9	0.0162791	CKM, MSH2, KIF18A, CENPE, MYH7, ASNS, CHEK2, TOP2A, SMC4
AMY1C	SPAG5					GOTERM_CC_FAT	GO:0016323~basolateral plasma membrane	4	0.0164505	ANK2, DMD, MYH7, AQP1
CRYGB	TOP2A					GOTERM_MF_FAT	GO:0032559~adenyl ribonucleotide binding	9	0.0175577	CKM, MSH2, KIF18A, CENPE, MYH7, ASNS, CHEK2, TOP2A, SMC4
KTN1	XIRP2					GOTERM_BP_FAT	GO:0051640~organelle localization	3	0.0222874	KIF18A, CENPE, CDCA5
DOK6						GOTERM_MF_FAT	GO:0030554~adenyl nucleotide binding	9	0.0234229	CKM, MSH2, KIF18A, CENPE, MYH7, ASNS, CHEK2, TOP2A, SMC4
PTCHD3						GOTERM_MF_FAT	GO:0001883~purine nucleoside binding	9	0.0254312	CKM, MSH2, KIF18A, CENPE, MYH7, ASNS, CHEK2, TOP2A, SMC4
XRCC3						GOTERM_CC_FAT	GO:0005856~cytoskeleton	9	0.0255624	MAD2L1, ANK2, SPAG5, DMD, LDB3, KIF18A, CENPE, MYH7, TOP2A
FOXO6						GOTERM_MF_FAT	GO:0001882~nucleoside binding	9	0.026392	CKM, MSH2, KIF18A, CENPE, MYH7, ASNS, CHEK2, TOP2A, SMC4
MTMR4						GOTERM_BP_FAT	GO:0007094~mitotic cell cycle spindle assembly checkpoint	2	0.0273115	MAD2L1, CENPE
ILVBL						GOTERM_BP_FAT	GO:0045841~negative regulation of mitotic metaphase/anaphase transition	2	0.0273115	MAD2L1, CENPE
RABGAP1						GOTERM_BP_FAT	GO:0051784~negative regulation of nuclear division	2	0.0297582	MAD2L1, CENPE
TMEM63B						GOTERM_BP_FAT	GO:0045839~negative regulation of mitosis	2	0.0297582	MAD2L1, CENPE
PRDM15						GOTERM_BP_FAT	GO:0031577~spindle checkpoint	2	0.0297582	MAD2L1, CENPE
OR8J3						GOTERM_BP_FAT	GO:0007076~mitotic chromosome condensation	2	0.0321989	CDCA5, SMC4
APOA1						GOTERM_BP_FAT	GO:0006323~DNA packaging	3	0.0347532	CDCA5, TOP2A, SMC4
SNX21						GOTERM_MF_FAT	GO:0003779~actin binding	4	0.038625	XIRP2, DMD, KIF18A, MYH7
CYLC1						GOTERM_BP_FAT	GO:0043200~response to amino acid stimulus	2	0.0419021	MSH2, ASNS
OR1L8						GOTERM_MF_FAT	GO:0003774~motor activity	3	0.042321	KIF18A, CENPE, MYH7
LAMB1						GOTERM_BP_FAT	GO:0015669~gas transport	2	0.0443131	AQP1, MB
CCDC89						KEGG_PATHWAY	hsa04110:Cell cycle	3	0.0449805	MAD2L1, DBF4, CHEK2
PMP22
KRTAP10-6
ZNF132
KIF3B
DUS4L
TMBIM1
CLPB
BNIP1
DCAF8L1
MMP10
LRRC57
PSMD12
EPM2A
PTGES
TRIM31
TRUB2
C11orf30
FUNDC2
SFXN3
BPGM
SNX29
F2RL2
DYDC1
OR8D2
RAB3B
XKR9
HIST1H3I
ABCG1
LYPD3
AKR1B10
USP26
CCNG1
C12orf57
CRYGN
OCRL
CXCL17
RLBP1
ZNF705A
HIST1H4L
CKAP5
NCBP2
SPOCK3
LPAR5
ADRBK2
FAM186B
ENTPD5
HBE1
OLR1
FAM126B
TAP1
RNASE13
UTF1
GIT2
ATP10B
ISYNA1
CREBZF
C11orf63
AMY1A
DDI2
RCBTB2
KCNJ1
PFKFB2
NSMCE2
TFPI
MAP1LC3C
RAD54L
A1CF
ABCA9
ACCS
ACSL5
ADHFE1
ADK
AFMID
ALKBH5
ALOX5AP
AMFR
ANKIB1
ANKRD22
ANO10
ARGLU1
ARHGDIB
ARHGEF3
ARMCX5
ASB3
ASNS
AZIN1
BBX
BHLHB9
BTAF1
BTBD9
BTN1A1
C14orf182
C15orf54
C17orf62
C19orf54
C1orf21
C20orf24
C3orf55
C8A
C9orf84
CABYR
CASR
CCDC101
CCDC102B
CCDC115
CCDC17
CCDC79
CCNB1IP1
CCSER1
CD36
CD63
CD7
CDC42SE2
CDCA8
CDKL1
CDYL
CEP164
CEP70
CES4A
CHEK2
CHRM3
CHRND
CLEC14A
CLK3
CLN3
CLRN1
CNTD1
COL22A1
COPG1
CORIN
CSPG5
CSTL1
CUL2
CYB5D2
DBF4
DDX3Y
DEDD2
DENND2C
DPY19L4
DTWD1
DUS2
DYRK1A
DZIP1L
ECI1
ERCC6
ERCC6-PGBD3
ERICH2
ESCO1
EZH2
FAM104A
FAM167A
FAM210A
FAM46C
FGF12
FLAD1
FOCAD
GABRA3
GLT8D1
GNAI2
GNAS
GNG2
GPR85
GPRASP1
GRB10
GRB7
GSN
GUCA1C
HAVCR2
HCRTR1
HDAC4
HMGXB4
HSF2BP
HSPB7
IGIP
IL18RAP
IL36G
IL5RA
ILK
INTS12
IRF5
IRF6
IRF9
ITGB2
KANK1
KANK2
KIAA0391
KIAA0586
KIAA1456
KIAA1715
KIF24
KLF12
KMO
KNOP1
KRT32
LAMB4
LEPROTL1
LIG4
LIMA1
LMBRD2
LOC100652824
LOC101929522
LOC286238
LRMP
LYZL6
MAPK4
MAPKAPK5
MB
MCM3AP
MECP2
METTL15
METTL17
MFSD5
MIEF1
MIER1
MORC4
MROH2A
MYH7
MYO15A
NAA16
NARFL
NBEA
NCMAP
NKRF
NKTR
NMNAT3
NPIPB11
NSUN4
NUF2
NUP35
OLFM3
OPHN1
OSBP
OSBPL2
PAG1
PAK3
PAN3
PARP15
PCDHB13
PCDHB8
PCNXL2
PDE2A
PDZD11
PFKP
PGPEP1L
PITPNA
PKIB
PLCD4
PLEK
PNMA2
PNPLA7
PON2
POU2F1
PPARD
PPP1R12A
PPP2R2A
PRKCI
PROCA1
PRPF31
PRPF39
PRSS58
PSMA1
PSPH
PTGS1
PTP4A1
R3HDM1
RABGAP1L
RASAL1
RBM15
REG3A
RHBDL2
RIPK3
RPL41
RRP7A
SAMD4A
SAMD7
SCAF1
SCAND3
SCLT1
SCML4
SERPINE2
SERPINI1
SETBP1
SETD5
SF3B3
SFXN2
SHISA5
SHPRH
SHROOM3
SIRT1
SKP2
SLC22A17
SLC25A16
SLC25A42
SLC26A3
SLC33A1
SLC41A3
SLC9C2
SMC4
SNCAIP
SOS2
SOX17
SP110
SP8
SPANXB1
SPANXB2
SPTBN2
SRA1
SRCRB4D
ST18
ST5
STAM
STAT5A
STAU1
SUPT20HL2
SYNPO2L
SYT16
TACC1
TBCEL
TBX1
TESPA1
TFDP2
TGM1
THRB
TMC5
TMCC3
TMCO1
TMEM200A
TMEM217
TMEM31
TMEM56
TRIM7
TSC22D4
TSSK1B
TTC31
UBE2D3
UBXN10
UBXN2A
USP37
VEPH1
VPS9D1
VRTN
WDR11
WDR53
ZBTB1
ZBTB44
ZFHX3
ZMAT2
ZMPSTE24
ZNF282
ZNF302
ZNF324B
ZNF383
ZNF433
ZNF439
ZNF484
ZNF570
ZNF571
ZNF605
ZNF763
ZNF79
ZNF816
AADAT
AAK1
ABCC9
ACAN
ACTR3
ADAM29
ADAM32
ADAMTS8
ADAT1
AFF1
AGTR1
AHR
AHSA2
AKAP2
AKAP7
AMN1
ANK3
ANKRD62
AP4B1
APOBR
APOC2
ARMCX4
ARV1
ASB4
ASPH
ATG4A
ATP11C
BANK1
BLOC1S5
BOD1L1
BRDT
C10orf112
C13orf45
C14orf177
C14orf39
C15orf41
C16orf72
C17orf104
C19orf71
C1orf112
C1orf141
C22orf43
C2orf27A
C2orf27B
C2orf49
C2orf69
C2orf83
C3orf67
C5
C8B
C8orf33
C8orf44-SGK3
C9orf156
CABYR
CAMK2D
CASP10
CCDC122
CCDC125
CCDC36
CCDC53
CCDC62
CCDC83
CCT6B
CCT8L2
CDCA5
CENPE
CEP135
CFL2
CHEK2
CHFR
CHODL
CHP2
CIAPIN1
CIDEC
CIRBP
CKM
CLMN
CLPP
CNNM4
CNOT7
COPS8
CPSF3
CR2
CRMP1
CSH2
CT45A1
CT45A2
CT45A3
CT45A4
CT45A5
CT45A6
CUL4B
CYP4V2
DCTN2
DDX52
DECR1
DEFB107A
DEFB107B
DENR
DGKB
DHX36
DNAH12
DPP6
DSG4
DUS4L
EFCAB14
EFEMP1
ELL3
ELP5
EML4
EMR1
ENSA
ERVFRD-1
ETV6
EWSR1
FAM120AOS
FAM162B
FBLN7
FBXO30
FCRL2
FGF16
FGFBP1
FGFR2
FNDC7
FRZB
GAP43
GFM2
GFPT1
GINM1
GLB1L
GPR133
GPRC6A
GRIA2
GSG1
GTF2I
GTPBP10
GUF1
HDLBP
HEPACAM
HFM1
HHLA3
HLA-DOB
HMGN3
HP1BP3
HPRT1
HRASLS
HRASLS5
HSF2
HSPA13
HTR7
HYKK
IFNK
IFT57
IL17RE
IL18
IL36B
ILKAP
INPP5J
IP6K2
IPO9
IPP
IRF6
IST1
ITFG1
ITGA4
ITGA8
ITGB1BP2
ITGBL1
ITSN1
JAM3
KANSL1L
KBTBD2
KBTBD8
KCNIP2
KCNIP4
KCNV1
KDM6A
KIAA1045
KIAA1279
KIAA1715
KIF18A
KIF2A
KIF5B
KLHL11
KLHL2
KLHL34
KLHL4
KLHL5
KRTAP13-3
KRTAP21-2
KRTAP26-1
KRTAP27-1
KRTAP4-3
LARS
LAYN
LEMD1
LOC100506571
LOC100996415
LOC101060208
LOC101060210
LOC101060211
LOC101927985
LOC101928691
LOC101930073
LOC152586
LOC728026
LOH12CR1
LPIN2
LRP2
LRRN3
LRTOMT
LSM3
LTBP1
LUC7L3
LYPD8
LYRM4
LZTFL1
MAEL
MALT1
MANBA
MAP3K9
MAPRE2
MAPRE3
MASP1
MBNL2
MDC1
MED12L
MGEA5
MLN
MMP28
MMP8
MOGS
MPHOSPH9
MR1
MSH2
MSH6
MSS51
MTIF2
MYCL
MYD88
MYO3B
MYOZ1
NADK2
NAT10
NCAN
NCR2
NDUFA10
NPEPPS
NPM1
NQO2
NT5C3A
NT5DC1
NUDT14
NUDT21
NUMBL
NUP133
NXPH3
ODAM
OR6C74
OSTN
OTOR
P2RY13
PALM2-AKAP2
PARK7
PARP15
PCDH15
PCYT2
PDCD4
PDGFRL
PDHA2
PDZRN4
PES1
PGGT1B
PGPEP1L
PHB2
PHF11
PHF16
PHLPP2
PICALM
PIGV
PIK3C2B
PITPNA
PITPNB
PLA2G7
PLCB4
PNPLA8
POC1B
POLR2H
PPP1R10
PPP1R18
PPP6R3
PPT1
PRL
PRMT6
PRPF3
PRPF39
PSMA8
PTRH2
PUS3
PXMP4
RAB12
RAB9B
RALA
RAPGEF5
RASIP1
REM2
REPS1
RFTN2
RFX2
RIOK1
RNASET2
RNF144B
RNF170
RNF32
RNPC3
RPA4
RPGR
RPL22
RPP25L
RSAD2
RUFY2
SCYL1
SEC24C
SENP6
SERPINB11
SGCG
SGIP1
SGK3
SH3D19
SIAE
SLBP
SLC15A2
SLC5A5
SLC7A3
SLFN13
SLITRK1
SLMO2
SMAD2
SMARCA5
SMNDC1
SNRPF
SNX14
SPAG5
SPATA25
SPPL2A
SQRDL
SSX4
ST8SIA6
STAU1
STMN1
SUCO
SUOX
SUV39H1
SYNE2
SYNJ2BP
SYNJ2BP-COX16
TAX1BP1
TBC1D32
TBCB
TCTEX1D1
TERF2
TEX15
TFB1M
THAP11
TICRR
TIGD6
TIMMDC1
TINAG
TINF2
TMA16
TMCO1
TMED5
TMEM155
TMEM184C
TMEM217
TMEM55A
TMPPE
TMPRSS11E
TNFAIP2
TNFRSF10D
TNFRSF19
TNPO3
TOPORS
TPPP3
TRERF1
TRIM23
TRIM34
TRIM55
TRIM6-TRIM34
TRPC3
TSACC
TSHB
TTC3
UBE2E2
UBE2QL1
UBE2R2
USH2A
USP34
VCL
VPS37A
VTI1B
WDR36
WDR52
WDR78
XIRP2
YBX3
ZADH2
ZFX
ZFY
ZKSCAN7
ZNF121
ZNF141
ZNF229
ZNF23
ZNF234
ZNF236
ZNF257
ZNF326
ZNF343
ZNF354B
ZNF354C
ZNF45
ZNF480
ZNF484
ZNF511
ZNF534
ZNF555
ZNF569
ZNF606
ZNF616
ZNF684
ZNF718
ZNF730
ZNF736
ZNF74
ZNF77
ZNF800
ZSCAN29
AARS
AASDHPPT
ABCA1
ACADM
ACAT1
ACTC1
ACVR2A
ADSL
AGTRAP
AHNAK
AHRR
AIG1
AKIRIN2
AKR1B1
ALKBH1
AMDHD1
ANGPTL5
ANK1
ANK2
ANKRD27
AP1S2
AP2M1
AP5B1
APLP2
AQP1
ARAP1
ARFGAP2
ARHGEF38
ARNT2
ARX
ASH1L
ASTE1
ATL2
ATN1
ATP1B3
ATP6V0A2
ATP7A
ATP7B
ATPAF1
AZGP1
B4GALT3
BAGE
BAIAP2
BANF2
BAZ2B
BBOX1
BCAS3
BCL2
BCL7B
BCOR
BET1
BMPR1A
BNIPL
BRINP3
BTBD3
BTG3
BTN2A1
C12orf66
C14orf132
C16orf59
C17orf75
C19orf57
C1orf141
C1orf74
C1QTNF9
C20orf26
C22orf39
C2orf48
C3orf14
C3orf56
C5orf52
C6orf222
C9orf72
CA12
CAAP1
CACYBP
CALR
CAMKK1
CARD18
CASP3
CAV2
CBLB
CBX1
CCDC138
CCDC67
CCDC85A
CCDC89
CCNF
CCNI
CCR4
CCT5
CD164
CD209
CD58
CDC42
CDCA4
CDCA7L
CDH18
CDH20
CDK7
CDO1
CENPC
CEP128
CEP19
CHADL
CHCHD2
CHD9
CHPF
CHRDL1
CHRDL2
CISD1
CKB
CLEC5A
CLPX
CLVS2
CLYBL
CMTM7
CMYA5
CNN1
CNOT4
CNPY2
COA3
COL6A3
CPXCR1
CRAMP1L
CRISPLD2
CROCC
CROT
CSH2
CSRNP2
CTAG1A
CTAG1B
CTAG2
CTNNB1
CTSC
CUL3
CWC27
CXCR4
CYP2B6
CYP4A22
DAB1
DAPK2
DCBLD1
DCC
DCLK1
DDO
DDX31
DDX58
DEFB118
DENR
DGKG
DHRS3
DHX8
DIMT1
DIP2C
DISC1
DKC1
DLG5
DMD
DNAH9
DNAJC24
DNER
DNM3
DPY30
DSC2
DSN1
DUSP26
DUSP27
DYNC1LI2
DYRK2
DYSF
DZIP1L
EAPP
EBF1
EDC3
EFCAB1
EIF1
EIF4A2
EIF4G2
ELMOD3
ELOVL5
ELTD1
EME1
ENSA
EPG5
ERBB2IP
ERMN
EXOSC1
FAM110B
FAM124A
FAM151B
FAM162A
FAM173B
FAM227B
FAM46A
FAM49B
FAM76B
FAM83C
FARS2
FBLN1
FBP1
FBXL17
FBXO9
FGFBP2
FHL5
FLCN
FLT1
FLT3
FMO3
FMR1
FNBP1
FOS
FPGT
FRMD3
FRMD4A
FRRS1
FRYL
FSTL5
FUT8
FUT9
FXN
FYB
FYTTD1
GABARAP
GAPT
GBP5
GCDH
GDE1
GDF10
GDPD1
GFOD1
GFRA1
GGT7
GLDN
GLIS3
GMNC
GMPS
GOLGA2
GON4L
GOT2
GPC5
GPD1L
GPM6A
GPR143
GPR37
GPR56
GREB1L
GRSF1
GSG1
GTF2E2
GULP1
GYPE
H2AFV
H3F3B
HARS2
HDX
HES5
HIST1H2BO
HIST1H4I
HIST4H4
HM13
HMGB2
HMGN3
HOXA9
HOXB2
HOXB9
HOXD10
HSPA2
HTR7
IDE
IFLTD1
IFT81
IGF1R
IL11RA
IL17F
IPO7
IPP
IQCH
ISCA2
ITPKC
JAM2
JHDM1D
JUN
KAT6A
KCNS2
KIAA0319
KIAA1033
KIAA2013
KIAA2026
KIF13A
KLC2
KLHL23
KLHL36
KPNA4
KRBOX1
KREMEN1
KRT20
KRT76
KRTAP5-4
KTN1
LAPTM4B
LARP1B
LDB2
LDB3
LDHAL6A
LDHB
LGALS8
LILRA4
LIMS1
LINC00843
LMCD1
LOC101060684
LOC101927469
LOC101927645
LOC101928120
LOC101928356
LOC101928498
LOC101930157
LOC154872
LOC285556
LOC646588
LPAR4
LRCH2
LRFN5
LRP12
LSG1
LSM1
LTA
LYPD2
LYPLA1
LYPLAL1
LYSMD3
MACC1
MAD2L1
MAEA
MAGEF1
MAN1A2
MAP3K7
MATN2
MCHR2
MDM1
MED4
MEFV
MEPE
METTL10
METTL21D
MEX3A
MFF
MICAL2
MLLT10
MLLT3
MMEL1
MMP8
MNT
MOB1B
MOCS1
MORF4L1
MORN4
MPI
MRPL42
MRPL48
MRPL50
MRPL9
MRPS18B
MRVI1
MS4A2
MSL3
MUM1L1
MUSK
MUT
MYCBP
MYO10
MYO18B
MYOF
NAA25
NANOGNB
NAP1L1
NAPB
NAPG
NBPF10
NBPF15
NCR2
NDFIP1
NDNF
NDP
NDRG2
NDRG4
NDUFB5
NEIL3
NEU1
NGRN
NHLRC2
NHP2
NIPAL2
NIPAL3
NME7
NOTCH1
NOX5
NPHP4
NPPA
NR1H2
NR5A2
NRK
NTNG2
NTRK2
NUBP2
NUDT3
NXT1
OGDHL
OPRM1
OSCAR
OSGEPL1
OSMR
OSR2
OXSM
P2RX5
P2RY2
PASD1
PBXIP1
PCDH10
PCDH11X
PCDH15
PCDH19
PCDHB7
PCDHGA1
PCDHGA10
PCDHGA11
PCDHGA12
PCDHGA2
PCDHGA3
PCDHGA4
PCDHGA5
PCDHGA6
PCDHGA7
PCDHGA8
PCDHGA9
PCDHGB1
PCDHGB2
PCDHGB3
PCDHGB4
PCDHGB5
PCDHGB6
PCDHGB7
PCDHGC3
PCDHGC4
PCDHGC5
PCGF5
PCSK5
PDE3A
PDE4A
PDZD3
PDZD9
PFN2
PHF15
PHF3
PHKA1
PHOSPHO2-KLHL23
PIBF1
PIEZO1
PIWIL2
PJA2
PLA2G16
PLA2G4C
PLEKHG3
PMP22
PMPCA
PNPLA7
POF1B
POP5
PPA2
PPAT
PPFIBP2
PPP2CA
PRAMEF11
PRAMEF13
PRAMEF15
PRAMEF4
PRAMEF5
PRAMEF9
PRDM10
PRDM5
PRKAR2A
PRKCE
PRPF4B
PSAT1
PSME4
PTGDR
PTGS2
PTP4A2
PTPLA
PTPN4
PTPRCAP
PTPRO
PTPRS
PTPRU
PVRL3
PXMP4
RAB41
RABGAP1L
RABL6
RANBP10
RAP2C
RASGEF1B
RASGRF1
RASGRF2
RASSF8
RBM14
RBM48
RBPMS
REM1
RFC1
RFPL4B
RFWD3
RFX7
RGPD8
RHD
RHOT1
RLIM
RNF152
ROCK1
ROCK2
RP2
RPL22L1
RPRD1A
RPS10-NUDT3
RREB1
RRP1
SAA2
SAT1
SBK1
SCAPER
SCG5
SCGB2A2
SCNN1B
SDAD1
SDHD
SEC13
SEC14L1
SEC24A
SEMA6D
2015-09-06
SETMAR
SGTB
SHOX
SLAMF8
SLC10A1
SLC16A9
SLC17A4
SLC1A2
SLC25A21
SLC25A29
SLC25A6
SLC2A9
SLC30A7
SLC9A2
SLMAP
SMOX
SNED1
SNTB1
SOD1
SOST
SPATA13
SPATA21
SPATA5
SPICE1
SPIN1
SPRR3
SPTBN1
SRP14
SRSF4
SSUH2
ST7L
STK11IP
STON1
STX16
STXBP5L
SYNDIG1L
SYT14
SYT5
TAC3
TAF5L
TAOK1
TARSL2
TBX1
TCEANC
TCF4
TCTE1
TCTN3
TEK
TGDS
TGIF1
THBD
TIA1
TIMM10
TIMP3
TINF2
TMCO5A
TMED10
TMED3
TMEM106C
TMEM123
TMEM132D
TMEM200C
TMEM53
TMEM69
TMF1
TMLHE
TMPO
TMX1
TMX4
TNFRSF11A
TNFSF10
TNKS
TNRC6B
TOLLIP
TOP2A
TOX
TP53BP2
TP63
TPD52
TRAK1
TRDN
TRIM14
TRIM24
TRIM37
TRIM71
TRIM9
TRMT10C
TTBK2
TTC19
TXLNG
UBE2E3
UBE2F
UBE2NL
UBE3A
UBR1
UBR3
UFD1L
UGT2A3
UHMK1
UNKL
USP26
USP6NL
UST
VSTM4
WASL
WDR31
WDR47
WNT2B
WTAP
XG
XIRP1
YAF2
YKT6
YRDC
ZBTB38
ZCCHC14
ZCCHC9
ZDHHC11
ZEB1
ZFP90
ZKSCAN2
ZMYND12
ZNF107
ZNF141
ZNF160
ZNF177
ZNF181
ZNF219
ZNF280A
ZNF280B
ZNF302
ZNF331
ZNF382
ZNF430
ZNF518B
ZNF559-ZNF177
ZNF560
ZNF572
ZNF577
ZNF587B
ZNF630
ZNF658
ZNF677
ZNF772
ZNF783
ZNF792
ZNF844
ZRANB2
ZSCAN26

## Sheet: miR-34c-3p
hsa-miR-34c-3p						GO analysis of verified genes
miRWalk predicted gene targets	Verified genes in DOX transcriptomic data (41 genes)					Category	Term	Count	PValue	Genes
BTG4	ABCC6					GOTERM_BP_FAT	GO:0022402~cell cycle process	9	1.73662e-05	KIF11, NCAPG2, CDCA2, TUBE1, AURKA, RAD54B, RACGAP1, ASPM, HELLS
DTWD2	APOBEC3B					GOTERM_BP_FAT	GO:0000279~M phase	7	5.85192e-05	KIF11, NCAPG2, CDCA2, AURKA, RAD54B, ASPM, HELLS
COCH	ASPM					GOTERM_BP_FAT	GO:0000280~nuclear division	6	9.38756e-05	KIF11, NCAPG2, CDCA2, AURKA, ASPM, HELLS
KRCC1	AURKA					GOTERM_BP_FAT	GO:0007067~mitosis	6	9.38756e-05	KIF11, NCAPG2, CDCA2, AURKA, ASPM, HELLS
CYTIP	BORA					GOTERM_BP_FAT	GO:0000087~M phase of mitotic cell cycle	6	0.000102201	KIF11, NCAPG2, CDCA2, AURKA, ASPM, HELLS
TEC	CCDC28B					GOTERM_BP_FAT	GO:0048285~organelle fission	6	0.000113395	KIF11, NCAPG2, CDCA2, AURKA, ASPM, HELLS
CLEC12A	CD36					GOTERM_BP_FAT	GO:0007049~cell cycle	9	0.000164978	KIF11, NCAPG2, CDCA2, TUBE1, AURKA, RAD54B, RACGAP1, ASPM, HELLS
TPTE	CDCA2					GOTERM_CC_FAT	GO:0015630~microtubule cytoskeleton	7	0.000190762	PLK4, NME2, KIF11, NME1-NME2, TUBE1, AURKA, RACGAP1, ASPM
MAGED1	CENPK					GOTERM_BP_FAT	GO:0022403~cell cycle phase	7	0.00020689	KIF11, NCAPG2, CDCA2, AURKA, RAD54B, ASPM, HELLS
PID1	DDR2					GOTERM_CC_FAT	GO:0043228~non-membrane-bounded organelle	13	0.000223223	SHMT2, KIF11, AURKA, CENPK, RACGAP1, PLK4, G2E3, NME2, MYOM2, NME1-NME2, DMD, TUBE1, ASPM, HELLS
MAB21L1	DMD					GOTERM_CC_FAT	GO:0043232~intracellular non-membrane-bounded organelle	13	0.000223223	SHMT2, KIF11, AURKA, CENPK, RACGAP1, PLK4, G2E3, NME2, MYOM2, NME1-NME2, DMD, TUBE1, ASPM, HELLS
OR5D14	ECT2					GOTERM_BP_FAT	GO:0051301~cell division	6	0.000368294	KIF11, NCAPG2, CDCA2, RACGAP1, ASPM, HELLS
SASH1	FAM111B					GOTERM_CC_FAT	GO:0044430~cytoskeletal part	8	0.000571469	PLK4, NME2, KIF11, NME1-NME2, MYOM2, TUBE1, AURKA, RACGAP1, ASPM
SCARB1	FAM114A1					GOTERM_CC_FAT	GO:0005856~cytoskeleton	9	0.00101687	PLK4, NME2, KIF11, NME1-NME2, MYOM2, DMD, TUBE1, AURKA, RACGAP1, ASPM
MMP12	G2E3					GOTERM_BP_FAT	GO:0000278~mitotic cell cycle	6	0.00102947	KIF11, NCAPG2, CDCA2, AURKA, ASPM, HELLS
KLHDC9	GINS1					GOTERM_CC_FAT	GO:0005819~spindle	4	0.0017027	KIF11, AURKA, RACGAP1, ASPM
PCDHA9	HELLS					GOTERM_BP_FAT	GO:0001824~blastocyst development	3	0.00379446	GINS1, G2E3, HOPX
RSPH10B2	HEY2					GOTERM_MF_FAT	GO:0005524~ATP binding	9	0.00502742	PLK4, NME2, KIF11, NME1-NME2, AURKA, RAD54B, DDR2, MELK, HELLS, ABCC6
FAM198A	HOPX					GOTERM_BP_FAT	GO:0043009~chordate embryonic development	5	0.0051559	HOXC6, GINS1, PLK4, G2E3, HOPX
LRP1B	HOXC6					GOTERM_BP_FAT	GO:0009792~embryonic development ending in birth or egg hatching	5	0.00532261	HOXC6, GINS1, PLK4, G2E3, HOPX
LIX1L	KIF11					GOTERM_MF_FAT	GO:0032555~purine ribonucleotide binding	10	0.0053393	PLK4, NME2, KIF11, NME1-NME2, TUBE1, AURKA, RAD54B, DDR2, MELK, HELLS, ABCC6
KRT37	KLHL9					GOTERM_MF_FAT	GO:0032553~ribonucleotide binding	10	0.0053393	PLK4, NME2, KIF11, NME1-NME2, TUBE1, AURKA, RAD54B, DDR2, MELK, HELLS, ABCC6
RSPH10B	MACROD2					GOTERM_MF_FAT	GO:0032559~adenyl ribonucleotide binding	9	0.00546067	PLK4, NME2, KIF11, NME1-NME2, AURKA, RAD54B, DDR2, MELK, HELLS, ABCC6
SYNPR	MELK					GOTERM_CC_FAT	GO:0005813~centrosome	4	0.00559408	PLK4, NME2, NME1-NME2, TUBE1, AURKA
TM2D3	MYOM2					GOTERM_BP_FAT	GO:0001701~in utero embryonic development	4	0.0061693	GINS1, PLK4, G2E3, HOPX
RBM22	NCAPG2					GOTERM_MF_FAT	GO:0017076~purine nucleotide binding	10	0.00715431	PLK4, NME2, KIF11, NME1-NME2, TUBE1, AURKA, RAD54B, DDR2, MELK, HELLS, ABCC6
DCLRE1C	NME1-NME2					GOTERM_MF_FAT	GO:0030554~adenyl nucleotide binding	9	0.00749326	PLK4, NME2, KIF11, NME1-NME2, AURKA, RAD54B, DDR2, MELK, HELLS, ABCC6
AKNA	NME2					GOTERM_CC_FAT	GO:0005815~microtubule organizing center	4	0.00782965	PLK4, NME2, NME1-NME2, TUBE1, AURKA
GSTP1	ORC6					GOTERM_MF_FAT	GO:0001883~purine nucleoside binding	9	0.00820485	PLK4, NME2, KIF11, NME1-NME2, AURKA, RAD54B, DDR2, MELK, HELLS, ABCC6
PLXNA4	PLK4					GOTERM_MF_FAT	GO:0001882~nucleoside binding	9	0.00854791	PLK4, NME2, KIF11, NME1-NME2, AURKA, RAD54B, DDR2, MELK, HELLS, ABCC6
KIF11	PLP2					GOTERM_CC_FAT	GO:0005624~membrane fraction	6	0.00872145	PLP2, NME2, CD36, NME1-NME2, DMD, RASGRP2, ABCC6
KRBA2	PLXNA4					GOTERM_CC_FAT	GO:0005626~insoluble fraction	6	0.0101362	PLP2, NME2, CD36, NME1-NME2, DMD, RASGRP2, ABCC6
FXYD1	POPDC3					GOTERM_BP_FAT	GO:0007010~cytoskeleton organization	5	0.0133514	KIF11, DMD, TUBE1, AURKA, RACGAP1
C4orf36	RACGAP1					GOTERM_MF_FAT	GO:0043015~gamma-tubulin binding	2	0.0190965	NME2, NME1-NME2, RACGAP1
FAM179A	RAD51AP1					GOTERM_MF_FAT	GO:0000166~nucleotide binding	10	0.0196504	PLK4, NME2, KIF11, NME1-NME2, TUBE1, AURKA, RAD54B, DDR2, MELK, HELLS, ABCC6
UNCX	RAD54B					GOTERM_BP_FAT	GO:0051094~positive regulation of developmental process	4	0.0211482	NME2, CD36, NME1-NME2, HEY2, HOPX
POGZ	RASGRP2					GOTERM_CC_FAT	GO:0000267~cell fraction	6	0.0280097	PLP2, NME2, CD36, NME1-NME2, DMD, RASGRP2, ABCC6
SLC22A20	RCAN2					GOTERM_BP_FAT	GO:0007405~neuroblast proliferation	2	0.0337717	RACGAP1, ASPM
TRIB2	SHMT2					GOTERM_BP_FAT	GO:0040008~regulation of growth	4	0.0357557	RASGRP2, HEY2, HOPX, DDR2
UTP6	TMEM45A					GOTERM_BP_FAT	GO:0000226~microtubule cytoskeleton organization	3	0.0393186	KIF11, TUBE1, AURKA
BMP5	TUBE1					GOTERM_BP_FAT	GO:0000724~double-strand break repair via homologous recombination	2	0.0399801	RAD51AP1, RAD54B
2015-03-01						GOTERM_BP_FAT	GO:0007098~centrosome cycle	2	0.0399801	KIF11, TUBE1
RCAN1						GOTERM_BP_FAT	GO:0000725~recombinational repair	2	0.0399801	RAD51AP1, RAD54B
OR5AC2
HOXC6
ALKBH8
CCDC43
PLP1
TCEAL2
NPFF
AGBL3
ANKRD33B
PCYOX1
TMEM45A
ALG1
DDRGK1
HBEGF
TDRD3
HSD3B2
MRFAP1
PRSS1
HFE2
EIF3F
TPCN2
ZNF284
UFL1
TMEM51
YLPM1
CD40LG
TMEM108
MS4A2
TM2D1
IDI1
LIMS3
MTNR1B
PRSS2
SRFBP1
OR6Q1
TRIM13
OR10R2
TBC1D22A
KRTAP2-3
C21orf91
ZNF532
POGLUT1
CLN5
SPATA5L1
KDSR
SYVN1
IFNG
DTD2
TRIM37
UBR3
DPF2
FAM81B
ARHGEF7
GDPD4
COG5
OR2A12
TIAM2
C7orf72
ETAA1
ABHD10
NYX
CST3
CCDC28B
GK
SLC12A8
INHBC
LRRK2
TNFRSF11B
LYPD6
TRIM27
IQUB
KALRN
KRR1
EFCAB5
TIMM9
KRTAP21-3
KRT20
ELMOD1
DUS1L
CYP2C9
PLBD1
GNA12
ZGPAT
IRF4
SPIC
SERPINA5
SI
FREM1
HIP1R
DEFB114
FILIP1L
SPINK14
OR8B2
LIMS3L
RNF186
CHD7
SOX17
DAZL
GNAO1
RTN4IP1
KCNS3
OR4K14
SERPINA4
SPATA4
PTPLA
ZSWIM8
C10orf55
TINAG
ABCC11
ABCC6
ABI3BP
ACCSL
ACVR2A
ADAD1
ALG6
ALKBH3
ALOXE3
ANGPT2
ANK3
ANKRD33
AP2B1
AP4B1
APOBEC3D
ARAP1
ARHGAP22
ARMCX4
ARNTL
ARPC1B
ARSE
ASCL4
ATG13
ATP10D
AURKA
B3GALT5
BORA
C10orf10
C11orf1
C14orf80
C16orf95
C1orf141
C1orf168
C1orf228
C20orf194
C20orf202
C2orf27A
C5orf24
C7orf71
CACNB2
CALD1
CARHSP1
CCNT2
CD226
CD36
CD80
CDC42EP1
CDCA2
CDH18
CDK15
CEACAM16
CENPQ
CHST5
CLDND2
CLEC4C
CNNM3
CNR1
CTBP1
CXCR5
CYB561A3
CYP39A1
CYP4F11
DCAKD
DDR2
DENND2C
DGKA
DHX38
DLG4
DMC1
DOCK10
DUOX1
DUSP10
DYDC1
EFCAB4A
EFCAB6
EFHC1
EFNA1
ENG
ENTHD2
ESRRB
EXOSC10
FAM163A
FAM210A
FAM24B
FASTKD3
FBXO39
FBXW7
FGD4
FGFR2
FGGY
FKRP
FOXJ2
FOXP2
FRMD3
FZD6
GALK2
GBP1
GCKR
GEN1
GGT1
GGTLC1
GIMAP1-GIMAP5
GLRA4
GNRH1
GORASP1
GPR110
GPR137
GPR56
GRAMD1C
GRK4
GRN
GRPR
GSAP
GTF2H1
GTF2H2
GTF2H2C
GTF2H2D
GUCY1A3
GUCY2F
GYPA
HAUS8
HIST1H3E
HMBOX1
HSPA13
HSPB3
HYAL4
ID3
IDNK
IL21R
INPP4B
IP6K1
IQCB1
IRAK1BP1
ISG20
ITFG3
ITGB8
IZUMO1
KAAG1
KCNE1
KCNS3
KIAA1211
KIF11
KIFAP3
KLF7
KLHL13
L1TD1
LARP1B
LINGO2
LMO7
LOC100653515
LOC100996473
LOC101929323
LOC283278
LPAR6
LRP2BP
LRRC32
LRSAM1
LYPD5
LYPD6B
LYRM9
MAGEB16
MAPK7
MARK1
MCRS1
MECP2
MELK
METTL21D
MFSD6
MLH1
MNDA
MOV10L1
MPPED2
MTIF2
MTRF1
MUL1
MVB12B
MYNN
N4BP2L1
NCALD
NCOA3
NDEL1
NDUFAF6
NOSIP
NRSN2
NSD1
NSUN6
OR6A2
PABPC5
PAM16
PAX6
PC
PDC
PDE3A
PEG3
PEX5L
PGGT1B
PHEX
PHF12
PIRT
PKIA
PLRG1
PLS3
POLR1D
POPDC3
POTEF
POU5F1
PPIP5K2
PPP2R2B
PTPRF
RAB28
RAB5C
RACGAP1
RAD54L
RAI2
RASGRP2
RBM23
RGS19
RGS21
RGS4
RHBDD3
RNASE1
RNF146
RNF5
RPH3AL
RPRD2
RPS6KC1
RUFY3
SAA1
SAA2
SALL2
SAMD4A
SCG2
SDSL
2015-09-15
SERPINB6
SETDB2
SLAMF1
SLC22A23
SLC39A6
SLC6A12
SLC9C2
SMARCA1
SPAG6
SPIDR
SPINK14
SPP1
SRCRB4D
SRSF8
ST3GAL5
ST5
STAMBPL1
STRADB
SULT1B1
SYNCRIP
SYTL5
TAX1BP3
TBC1D13
TBCD
TCP11L2
TDRD10
TESK2
TGIF1
THSD1
TLE2
TMC1
TMCO4
TMEM208
TMEM9B
TOB1
TOMM70A
TRAF6
TRIM29
TRIM5
TRIT1
TSPAN15
TTC23
TTLL7
UBE2B
UBE2D3
UHRF1BP1L
ULBP3
VEZF1
VPRBP
VPS37B
VWC2L
WDFY4
WDHD1
WDR11
WWTR1
XPO6
ZBTB21
ZBTB37
ZBTB38
ZBTB46
ZCWPW2
ZFY
ZNF148
ZNF175
ZNF181
ZNF362
ZNF445
ZNF512
ZNF513
ZNF521
ZNF608
ZNF652
ZNF761
ZSCAN2
AAED1
ACAD11
ACOT13
ACRC
ADNP
AIFM1
AK3
AMMECR1L
ANKH
APIP
APLF
ARHGAP29
ARL5A
ARV1
ASCC1
ATG9A
ATP8A1
AUH
AURKC
AVPR2
BABAM1
BCAS4
BIRC6
BORA
BPIFA1
BRPF1
C11orf49
C11orf80
C14orf1
C15orf54
C1orf146
C3orf70
C4orf22
C6orf48
C9orf72
CALCR
CBWD3
CBWD7
CCDC53
CCZ1
CD164
CD244
CENPK
CHPT1
CHRNB3
CLDND1
CNN3
CNTNAP5
COBLL1
COLCA2
CPEB2
CPS1
CPSF7
CRK
CRYM
CSNK2A1
CSRP2
CXADR
CXCL11
CXorf22
CXorf30
CXorf56
CYP1A1
DCAF10
DCAF8L1
DCAF8L2
DCTD
DCTN6
DCUN1D4
DDX3X
DECR1
DIP2A
DNAJC25
DPH3
DPH3P1
E2F2
ECT2L
EFTUD1
EIF3D
EIF3F
ELOF1
ENPP5
EPB41
EPS15
EPS8
ERBB2IP
EXOC6B
EXOSC2
EYA3
FAIM3
FAM111B
FAM114A1
FAM118B
FAM120B
FAM122B
FAM127C
FAM19A1
FAM71C
FCHO2
FGD4
FMN2
FNBP1L
FRZB
GADD45A
GAGE5
GAGE6
GDPD4
GFPT2
GGNBP2
GGT5
GINS1
GLA
GLCE
GLG1
GRXCR1
GSPT1
GSPT2
GTPBP10
HIST1H2BD
HNMT
HOPX
HSD17B4
HSD17B8
HSFY1
HSFY2
HSPB11
HTR2A
IFNAR1
IGSF10
IL15
IL8
IMMP1L
IMMP2L
ING5
INSIG1
ITGA4
JAM2
JMJD1C
KCNRG
KHDC1
KIAA0020
KIAA1586
KIF6
KITLG
KLF8
KLHL12
KLHL13
KLHL33
KLHL9
KLRC4-KLRK1
KLRF2
KLRK1
KPNA5
KRTAP24-1
LAMP2
LARP1B
LCORL
LDHAL6A
LDHAL6B
LOC100996822
LOC101060578
LOC101926982
LOC101927033
LOC101927085
LOC101927918
LOC101928218
LOC101928451
LOC101928969
LOC101929702
LOC101930462
LOC101930464
LOC152586
LRRC57
LRRC69
LY6G5C
MACROD2
MAP10
MAP2K4
MAPK10
MAPK9
MARK3
MASP2
MBL2
MBTPS1
MC4R
MCEE
MCF2
MED17
MEF2A
MET
MGMT
MIS12
MLX
MPPED2
MRPL53
MS4A12
MTUS1
MYNN
N6AMT2
NAP1L3
NCR3
NDUFAF4
NEURL1B
NLGN1
NME1
NME1-NME2
NME2
NME5
NPAS3
NPIPB15
NPVF
NSUN3
NUFIP1
NUP133
NUP35
NXNL2
OPHN1
OR10AD1
OR13C3
OR13C4
OR14I1
OR2AP1
OR4F16
OR4F21
OR4F29
OR4F3
OR51A7
OR56B1
OR6C3
OR6C6
OR6C74
OR6K6
OTUD3
PAQR3
PCDHA5
PCDHA6
PCDHA8
PDC
PDE1A
PDE6H
PDHX
PERP
PHF14
PHKA2
PIK3CA
PIK3IP1
PITRM1
PKN2
PLP2
POLQ
POLR2C
PPP2R2A
PRDX1
PRR13
PRSS58
PSMB8
PSPH
PYCR2
R3HCC1L
RAB2A
RAD21
RAD51AP1
RAD54B
RBM23
RBP7
RCOR3
RGN
RGS8
RHEB
RIMS1
RNF111
RPAP3
RPL7L1
RRNAD1
RS1
RSPH9
RSRC1
RTN2
RXFP1
RXFP2
SAG
SAT1
SGCB
SHBG
SI
SLC26A2
SLC38A9
SLC41A2
SLC41A3
SLX4IP
SMIM6
SMS
SNAI2
SNRNP48
SPP1
SRBD1
ST3GAL6
STPG1
STX18
SUB1
SYNCRIP
SYT16
TAF1D
TANK
TCAIM
TCTEX1D2
TEX12
TFRC
TGS1
THAP10
THOC7
TLK2
TMED8
TMEM116
TMEM17
TMEM56
TMEM56-RWDD3
TNMD
TPRKB
TRAK2
TRIT1
TRPM7
TSGA13
TSPY1
TTC14
TYMS
TYROBP
UBE2D3
UBE2U
UBR2
UBR3
UHRF1BP1L
USP34
VAMP2
VEZT
VPS13A
VPS13C
VPS9D1
VWA8
WASF1
WBP4
YTHDC2
ZBED6
ZC2HC1C
ZC3H12D
ZCCHC10
ZCRB1
ZDHHC24
ZDHHC3
ZFAND2B
ZMYND19
ZNF215
ZNF235
ZNF268
ZNF3
ZNF334
ZNF33A
ZNF33B
ZNF397
ZNF415
ZNF44
ZNF441
ZNF470
ZNF577
ZNF615
ZNF644
ZNF800
ABCF1
ABCG5
ABHD17B
ACAA2
ACBD3
ACER3
ACO1
ACOT12
ACOXL
ACVR1C
ACYP2
ADAM32
ADAMTSL1
ADCY2
ADRB2
AEBP2
AFAP1L2
AGO3
AGXT2
AKAP9
AKTIP
ALDH6A1
AMER1
AMER2
AMICA1
AMZ2
ANAPC15
ANGPTL5
ANKRD1
ANKRD36
ANKRD6
ANKRD61
ANKRD62
ANKRD65
AP3S1
APOBEC3A_B
APOBEC3B
ARFIP1
ARHGAP12
ARL15
ARL5B
ASAH2
ASAH2B
ASB16
ASPM
ASXL2
ASXL3
ATF2
ATF7IP
ATP6V0A1
ATP6V1A
ATP7B
ATP8A2
ATXN2
AUH
AVL9
BBS9
BCCIP
BCL2L14
BEST2
BHLHB9
BHLHE40
BICC1
BIRC3
BPTF
BRIX1
BTBD9
BTNL3
C10orf12
C14orf169
C14orf28
C15orf59
C16orf54
C1orf131
C1orf174
C1orf94
C20orf85
C21orf91
C2orf74
C2orf88
C3orf52
C3orf62
C5orf28
C6orf10
C6orf118
C6orf7
C7orf73
C8orf22
C9orf57
CA1
CAB39L
CAMK4
CAPN1
CAPZA1
CASP2
CASP8
CBLB
CBR4
CBWD1
CBWD2
CBWD3
CBWD5
CBX1
CBX8
CCDC121
CCDC155
CCDC176
CCK
CCNYL1
CCP110
CCR1
CCSER1
CD160
CD2
CD302
CD44
CD53
CD55
CDC42BPA
CDH23
CDK15
CDK17
CDYL2
CEP104
CEP112
CERK
CHAF1B
CHCHD1
CHD2
CHD9
CHRNB4
CHURC1
CLEC14A
CLEC5A
CLK1
CLUAP1
CMPK2
CMTM4
CMTM8
CNBP
CNPY1
CNTRL
COL6A5
COX11
CR2
CREB3
CREBZF
CREG2
CRHBP
CROT
CRYL1
CSGALNACT2
CTAGE15
CTAGE4
CTAGE5
CTAGE6
CTAGE8
CTAGE9
CTCFL
CTNNA1
CUTC
CYP24A1
CYP2C8
CYP4F3
DCUN1D4
DDI2
DDX17
DDX20
DDX4
DDX5
DENND6A
DGKB
DHX9
DMD
DMRT1
DMRTB1
DNAJB14
DNAJC1
DNAJC16
DNAJC21
DNAJC4
DNHD1
DPP8
DPPA5
DTNB
DTWD2
DUSP22
DYRK4
DZIP1L
E2F5
EBAG9
ECT2
EDAR
EFR3A
EIF2AK2
EIF2S2
EIF4A1
EIF4E
EIF4E3
ELAC2
ELMO2
ENPP3
ESPL1
ESR2
EVI2A
F13A1
F2RL2
FAM118A
FAM122B
FAM135B
FAM160B1
FAM178A
FAM217A
FAM219B
FAM49B
FAM81B
FAM8A1
FAM90A1
FANCF
FARP1
FARS2
FASTKD2
FBLN7
FBXO25
FBXO3
FCAR
FEM1B
FGFR1OP2
FGL1
FH
FKBP11
FKBP1A
FMO4
FN1
FNBP1L
FNDC3A
FNDC7
FOXJ3
FRMD3
FRMD7
FRRS1
FTMT
FUK
FZD3
G2E3
GABARAP
GABRG2
GABRG3
GADD45A
GAGE12J
GALNTL6
GCLC
GDA
GDF10
GDF9
GDI1
GEMIN5
GFRAL
GGT1
GHITM
GLB1
GLRX
GLUL
GNAS
GOLGA5
GOLPH3L
GP1BA
GPALPP1
GPATCH1
GPATCH11
GPATCH8
GPR137C
GPR174
GPRIN3
GRAMD3
GRB2
GRHPR
GYG1
HADH
HEATR2
HEATR5B
HELLS
HESX1
HEY2
HHEX
HIBCH
HINFP
HINT3
HIST1H2AC
HM13
HMBS
HMG20A
HMGCR
HNF4A
HNRNPA1
HOXA13
HOXA2
HOXD8
HPRT1
HS3ST5
HSD3B1
HSD3B2
HSDL1
HSPA14
HYPK
IAPP
IARS
IER5L
IGBP1
IL1A
IL3RA
IL6R
IL6ST
INSIG1
INTS10
INTS9
IPCEF1
IQCJ-SCHIP1
IREB2
IRS1
ITM2A
ITPR3
KANSL1
KAT6A
KBTBD13
KCNC1
KCNE2
KCNMA1
KCNN3
KDM5D
KDM6A
KIAA1009
KIAA1429
KIAA2013
KIF2A
KLC1
KLF10
KLHDC10
KLHL1
KLHL28
KLHL34
KRT20
KRTAP13-2
KRTAP2-4
L3HYPDH
LAMP5
LATS1
LEMD3
LHX4
LILRA5
LIMS1
LIN28A
LIN7C
LMAN2
LMO3
LOC100131608
LOC100133251
LOC100289187
LOC100506422
LOC100653247
LOC100996779
LOC101927614
LOC101927622
LOC101927742
LOC101928209
LOC101928426
LOC101928485
LOC101928493
LOC101928947
LOC101929205
LOC101929479
LOC101929536
LOC101929847
LOC286238
LOC391322
LOC646021
LOC730268
LPCAT3
LRPPRC
LRRC31
LRRC8C
LY6K
LY75-CD302
LYRM4
LYSMD2
LZTFL1
MAGI3
MAML2
MAP1LC3C
2015-03-04
MARK3
MBL2
MBNL2
MCM9
MCPH1
MED27
MEF2BNB
MEGF9
MESDC1
METTL25
METTL4
MFI2
MIB1
MICU1
MICU2
MIER1
MIOS
MIS18A
MKI67IP
MKLN1
MLH3
MMADHC
MMP24
MMP8
MPZL3
MRAS
MRPL13
MSI2
MSL1
MTAP
MTERF
MTF2
MTHFD1L
MTHFD2
MTMR10
MTUS1
MX2
MXD1
MYCT1
MYO6
MYOM2
MYOZ2
MYT1L
MYZAP
NAALAD2
NAF1
NAIP
NARS
NAT2
NBEAL1
NCAPG2
NCKAP1
NCOA4
NDUFAB1
NDUFC1
NDUFV3
NEK11
NETO1
NINJ2
NIPAL2
NKIRAS1
NLRP5
NME2
NMNAT3
NOP58
NOX4
NPC1
NPC2
NRG1
NSL1
NUP98
NUPL2
OAZ1
OMG
ONECUT1
ONECUT2
OR56A1
ORC6
OSTC
OSTN
PAIP2B
PAPD5
PAQR3
PARD6G
PARK2
PARP12
PARVA
PATL1
PCBP1
PCDH11X
PCDHB3
PCDHB4
PCMT1
PCNT
PDCD5
PDK1
PDK3
PDS5A
PDSS2
PGAP1
PGRMC1
PHB2
PHC3
PHF12
PHF20
PIGN
PIP4K2B
PIP5K1A
PIP5K1B
PLA2G12B
PLCB1
PLCL1
PLEK
PLEKHA1
PLK4
PLLP
PLXNB2
POU2F3
PPA2
PPAP2B
PPAPDC1A
PPM1N
PPP1CB
PPP1R1C
PPP6R3
PRB1
PRB2
PRB3
PRKACB
PRKAR2B
PRKD3
PRR14L
PSD2
PSMA5
PSMC2
PSME4
PTCHD3
PTPLAD1
PTPN14
PTPRD
PTPRE
PTPRJ
PTPRK
PUS1
PUS7L
PVRL3
PWWP2A
RAB27B
RAB40B
RAB6C
RAB7A
RAD54L2
RAP1B
RASL11A
RBM23
RBM25
RBM26
RBM48
RCAN1
RCAN2
RCCD1
RGS22
RLBP1
RNF14
RNF144A
RNF149
RNF180
RNF217
RPE
RPGR
RPRD1A
RPS20
RRAGB
RREB1
RRM1
RTF1
RTFDC1
RTN4IP1
SCAF8
SCHIP1
SDE2
SDHAF2
SEL1L3
SERPINA1
SERPINA5
SERPINF2
SETD2
SETD3
SETD4
SETD6
SEZ6L
SF1
SF3B1
SFPQ
SFXN1
SGOL1
SH3PXD2A
SH3RF1
SHMT2
SIM2
SKIV2L2
SLC12A1
SLC16A7
SLC17A4
SLC19A2
SLC1A6
SLC25A21
SLC25A48
SLC2A5
SLC35B3
SLC35D1
SLC35E2
SLC35G3
SLC39A7
SLC39A9
SLC45A4
SLC6A5
SLC7A13
SLC9A6
SLITRK3
SMIM15
SMIM7
SMTNL2
SNAP23
SNAP29
SNCA
SNRNP200
SNRPD1
SNX14
SOAT1
SOD2
SOX12
SOX5
SP140L
SPAG11A
SPAG11B
SPATA18
SPDL1
SPDYA
SREK1
SRP19
SRSF10
SRSF4
ST6GALNAC2
ST8SIA3
STAR
STRBP
STX3
STXBP3
STXBP6
SUPT20HL2
SUPT7L
SVOPL
SYNJ2
SYNM
SYNRG
SYS1
TAF1D
TAF5
TARSL2
TBC1D15
TBL1Y
TBX4
TBXAS1
TCTN2
TDRD9
TDRKH
TENM1
TFG
THEMIS
THRSP
TM2D3
TMBIM4
TMC7
TMED4
TMEM106B
TMEM232
TMEM237
TMEM246
TMEM45A
TMEM8B
TMOD1
TMPPE
TMX3
TNFRSF14
TNFSF15
TRAF5
TRAM1L1
TRIM33
TRIM67
TRMT13
TSNAX
TSPAN1
TTC37
TTC5
TUBE1
TUBG2
TUFM
TWIST1
UBE2Q2
UBE2QL1
UBE2R2
UBR1
UBXN2B
UCHL5
UQCRHL
USP14
USP45
USP49
VAMP4
VIMP
VPS52
VPS53
VSIG1
WASF2
WBP11
WBP2NL
WDFY2
WDR25
WDR66
WDR92
WFDC8
WRAP73
XG
YARS
YBX2
YKT6
YWHAG
YWHAQ
ZBBX
ZBTB22
ZBTB26
ZBTB6
ZBTB7C
ZC3H15
ZCCHC17
ZCCHC4
ZCCHC8
ZFP62
ZGPAT
ZHX1
ZKSCAN4
ZMAT3
ZMYM6
ZNF257
ZNF264
ZNF354B
ZNF396
ZNF407
ZNF419
ZNF423
ZNF431
ZNF443
ZNF449
ZNF45
ZNF597
ZNF628
ZNF664
ZNF691
ZNF697
ZNF71
ZNF714
ZNF77
ZNF785
ZNF800
ZNF879
ZNF91
ZNF98
ZSCAN2
ZSCAN25
ZSCAN5A
ZSCAN5B
ZUFSP

## Sheet: miR-34c-5p
hsa-miR-34c-3p						GO analysis of verified genes
miRWalk predicted gene targets	Verified genes in DOX transcriptomic data (58 genes)					Category	Term	Count	PValue	Genes
BTG4	AIG1					GOTERM_CC_FAT	GO:0043232~intracellular non-membrane-bounded organelle	16	0.00522905	CENPN, NOL3, PRC1, FHL2, TRIB3, RPL22L1, MYH6, MYCN, MYOM2, ANK2, FANCD2, ERC2, CDCA5, MYC, TUBA1B, DSCC1
RNF25	ANK2					GOTERM_CC_FAT	GO:0043228~non-membrane-bounded organelle	16	0.00522905	CENPN, NOL3, PRC1, FHL2, TRIB3, RPL22L1, MYH6, MYCN, MYOM2, ANK2, FANCD2, ERC2, CDCA5, MYC, TUBA1B, DSCC1
DEXI	APOL2					KEGG_PATHWAY	hsa04010:MAPK signaling pathway	5	0.00819151	IL1R1, RASGRP2, FGF12, CACNA2D2, MYC
DNAJC13	ARG2					GOTERM_BP_FAT	GO:0006936~muscle contraction	4	0.0133887	MYOM2, ARG2, MYH6, SCN5A
XPOT	CACNA2D2					GOTERM_BP_FAT	GO:0003012~muscle system process	4	0.01717	MYOM2, ARG2, MYH6, SCN5A
MSRA	CCNB1IP1					GOTERM_CC_FAT	GO:0030054~cell junction	6	0.017842	DOK7, RASGRP2, FHL2, MYH6, ERC2, SCN5A
TBX22	CDCA5					GOTERM_BP_FAT	GO:0000279~M phase	5	0.021724	PRC1, FANCD2, RAD54B, CDCA5, DSCC1
AHNAK2	CENPN					GOTERM_BP_FAT	GO:0006259~DNA metabolic process	6	0.0234669	GINS1, FANCD2, RAD54B, NFIC, MYC, DSCC1
KCNK3	CENPW					GOTERM_CC_FAT	GO:0031430~M band	2	0.0264486	ANK2, FHL2
PALD1	COL11A2					GOTERM_CC_FAT	GO:0030017~sarcomere	3	0.0342055	ANK2, FHL2, MYH6
DLGAP2	CRIP2					GOTERM_BP_FAT	GO:0022402~cell cycle process	6	0.0354689	PRC1, FANCD2, RAD54B, CDCA5, MYC, DSCC1
TMIGD2	DOK7					GOTERM_CC_FAT	GO:0030016~myofibril	3	0.0428944	ANK2, FHL2, MYH6
CDKL5	DSCC1					GOTERM_CC_FAT	GO:0044449~contractile fiber part	3	0.0442977	ANK2, FHL2, MYH6
FAM120C	ERC2					GOTERM_BP_FAT	GO:0022403~cell cycle phase	5	0.0448759	PRC1, FANCD2, RAD54B, CDCA5, DSCC1
LCA5	FAM64A					GOTERM_CC_FAT	GO:0031672~A band	2	0.0465476	ANK2, FHL2
ATP5S	FANCD2					GOTERM_CC_FAT	GO:0005694~chromosome	5	0.0466172	CENPN, FANCD2, CDCA5, DSCC1, MYCN
SMIM11	FBXL22					BBID	99.NF-kB_activation	2	0.047486	IL1R1, MYC
RGS16	FGF12
NAV2	FHL2
SLC9B2	FITM1
CDC7	FSBP
FANCD2	GINS1
DOLK	IL1R1
UTP3	KCNK3
BNIP1	KCNN2
GAS6	KIAA1524
DNAJA1	KLF9
SCN10A	KLHL9
RNF24	MMP23B
AIFM2	MSS51
MRRF	MYC
ZNF415	MYCN
USP7	MYH6
FCN3	MYOM2
PNMA1	NFIC
CCR6	NOL3
ACOT8	P2RY14
DXO	PER3
PTGDR2	PLCE1
GRIA3	PLCXD3
ITIH4	PRC1
CLIC4	QDPR
LOR	RAD54B
SLC27A6	RASGRP2
PFKFB4	RCAN2
DPH5	RIMKLA
PSMC2	RNF6
C17orf59	RPL22L1
SNRPA	SCN5A
CDY2B	SELM
C2orf61	SLC1A1
FAM135A	SLC27A6
FAM45A	SPEG
C17orf75	SUCNR1
SPANXB2	SULF1
FAM134A	TRIB3
PMFBP1	TUBA1B
SPPL2A	ULK4
PRDM6
ZNF784
ZNF296
MBNL3
SHFM1
SCARF1
ANXA3
CDY2A
COL4A3
PDCD6
EPYC
HARS
MAN2B2
KCNJ9
REXO2
PLA2G2E
PIP
ZFR
PTPN6
BSPRY
OR5B21
C9orf47
BEGAIN
RIMBP3B
C17orf99
FKRP
ATG10
RIMBP3
MMGT1
MOB3A
RIMBP3C
LPPR5
TMSB4X
THSD1
PTP4A2
NOP14
TRIM23
AKAP6
COX7A1
BET1
EMR1
USP18
HLA-DOB
KIAA1033
KCNJ10
AK5
MYH11
PLCB4
NAA38
PEX2
CDY1B
MURC
LRRN1
SPANXN4
PLA2G2F
PRSS46
OGFOD3
NOA1
SCRT2
IFT43
TSHZ2
GPR155
PNMAL1
VBP1
KLHL4
EPX
KRT37
BACH1
STX8
CRY2
TIMM44
EVC
ACOT7
HNRNPH2
PPWD1
KCNJ11
NDP
DESI2
POU6F1
GKN2
ELMOD2
SLC16A12
KRTAP5-8
CDNF
SPANXC
PTCD2
EIF1AD
XXYLT1
IMP3
YWHAB
DIABLO
TNFRSF10B
BCHE
KNTC1
CYP11A1
IGF2BP3
HSD3B2
SUZ12
NDUFB4
TXNDC11
PPP1CB
SOX18
VPS52
RPL22L1
ALS2CL
ZNF790
IL22RA1
ZNF727
C12orf43
BAALC
ACTRT3
CABLES1
FBXO32
TAAR9
JAKMIP1
C19orf66
ZP3
CDC45
CDY1
TOMM20
DDB2
BLCAP
CEP152
IFIT5
LAMA5
HPGDS
NFIX
NMD3
PPP1R3A
NLGN3
SCN5A
FBXO45
OFCC1
SLC6A17
AFAP1
OR2A2
PRAMEF2
ATP8B4
GPT2
DSEL
MAS1L
SPANXN3
SLC25A48
VEZT
EVI5
KIAA1244
PLA2G6
TMSB4Y
MPPED1
RNF40
DHCR24
CAPN10
GBX2
PHLPP2
IGFBP6
CBY1
LIF
RRP7A
PAEP
TMEM14C
PRPS1
RHOF
TMEM192
OR2Z1
OR6Y1
RNF123
SLC35G6
CYP4F12
VWA9
RSPO3
SCGB3A1
MRGPRE
ROMO1
AGR3
C1orf112
DAP3
GRAMD1B
DDO
CDX1
P2RY14
DLD
GHRHR
ATP10B
ITGB8
TRIM58
LIM2
PAM
SCLY
PSMA3
SMARCD3
ZNF449
HKR1
ARL13A
ELSPBP1
SPANXB1
OTUB2
ANKRD13C
ZNF573
LAYN
ZNF645
AATK
ABHD1
ABLIM2
ABLIM3
ACAP1
ACBD4
ACER2
ACSL4
ACTN2
ACTR3
ADAMTS13
ADORA1
AGAP11
AGO3
AHI1
AKR1C1
AKR1C2
ALDH3A1
AMPD2
AMZ2
ANK1
ANKIB1
ANKRD28
ANKRD34A
ANKUB1
ANO10
ANXA11
AP1AR
AP2B1
APBA3
APBB1
APOD
APOL2
ARHGAP25
ARHGAP36
ARHGEF40
ARHGEF7
ARL6
ARMCX4
ARMCX5
ARMCX6
ASAH1
ASB2
ATG10
ATP2A1
ATP5S
ATP6V1G2
ATRIP
ATXN2
AVPR1A
BBX
BCL6B
BDNF
BEST1
BEX5
BFAR
BHLHE41
BRF1
BSCL2
BTN3A1
BVES
C10orf90
C14orf159
C17orf59
C17orf75
C19orf71
C1orf110
C1orf35
C1orf61
C1QTNF5
C22orf24
C3orf14
C3orf22
C6orf47
CA10
CAB39L
CABP1
CACNB4
CACUL1
CALD1
CAP2
CAPG
CAPZA3
CCDC24
CCDC82
CCDC85B
CCDC90B
CCL16
CCNL2
CCNT2
CCR2
CCR6
CD19
CDC45
CDH2
CDK5RAP3
CEACAM21
CEL
CENPW
CES3
CES5A
CFLAR
CGREF1
CHD9
CHMP4C
CHMP7
CHTF18
CLDN11
CLDN19
CLDN2
CLK1
CLNS1A
CMTM1
COL21A1
COMTD1
COX14
CREM
CRIPAK
CS
CST7
CTAGE5
CTSK
CTXN3
CWH43
CXCR5
CXorf21
CYB5D1
CYP4X1
DALRD3
DAZ1
DAZ2
DAZ3
DAZ4
DCAF8L1
DCTN4
DEFB126
DHRS1
DHRS2
DHRS9
DMRT2
DNAJB5
DNAJB8
DNASE1
DNMBP
DOK1
DOK2
DPP9
DST
DTX3
DUSP15
EGFLAM
EMID1
EMR2
ENTPD5
ESR2
ETFDH
FAM105B
FAM129C
FAM209B
FAM63A
FAM65B
FANCD2
FBXL12
FBXW8
FEM1C
FGF12
FGFBP1
FILIP1L
FITM1
FLI1
FMO2
FNDC4
FOXA1
FSBP
FUT8
GABRA1
GABRE
GABRG1
GALNT15
GAS2
GAS6
GCNT7
GCSAML
GDPD5
GET4
GJB2
GLI2
GLIS2
GLUD1
GNAS
GNB5
GPI
GPR132
GPR37
GPR68
GPRIN1
GRIA2
GRM3
GULP1
HAGH
HMGB4
HMGN5
HMX2
HNRNPF
HOXB3
HOXC4
HSH2D
HYAL4
IBSP
IFIH1
IKZF2
IL15
IL18
IL1RAP
IL1RAPL2
IL1RL1
ING4
INO80C
INPP5F
IRF6
IRGM
IRS1
KATNAL2
KCNN2
KCTD7
KERA
KHDRBS3
KIAA0226
KIAA0391
KIAA1524
KIF7
KLF5
KLHL14
KLHL9
KRT33B
LARP7
LCA5L
LDLR
LETM2
LMCD1
LOC101927014
LOC101927645
LOC101927680
LOC101927930
LOC101928293
LOC101928482
LOC101929169
LOC101929910
LOC101930171
LOC101930400
LOC400682
LOC643355
LOC730183
LRRC34
LRRC3B
LRRC4C
LRRC8A
LRWD1
MAGEB18
MAP3K10
MEIS2
MEPCE
METTL23
MFSD11
MGEA5
MID1
MMP23B
MPP1
MROH2A
MRPS15
MRTO4
MS4A2
MSANTD4
MSRB3
MT1E
MT1G
MT1H
MTIF3
MTPN
MTRNR2L10
MTRNR2L5
MTRNR2L7
MYLIP
MYLK3
MYOM1
MYOZ3
NAIP
NAP1L1
NARF
NARFL
NAT6
NCALD
NDOR1
NDUFAF6
NIM1
NLRP3
NLRP7
NOL7
NOSTRIN
NPIPB5
NR1I2
NR4A1
NRG1
NRG2
NUDT10
ORM1
ORM2
OSBPL11
OSGIN1
OTUD5
P2RY6
P4HA2
PAK7
PAPL
PAQR5
PARP11
PARP8
PCDH12
PCDH17
PCDH18
PCDHB15
PCDHB16
PDE4D
PDHA1
PDZD11
PEA15
PEX2
PF4V1
PGAP2
PGPEP1L
PGS1
PHC2
PHF7
PHLDB2
PIGK
PIK3R1
PISD
PLA2G4F
PLAUR
PLCE1
PLCH2
PLEKHA4
PLEKHH3
PNMA1
PNMA5
PNPLA7
POMGNT1
PPIH
PPM1D
PPP1R21
PPP2R1B
PPP2R3C
PQLC2
PRMT10
PROK2
PRSS55
PSD
PSTPIP1
PTAFR
PTGDR2
PTPN7
PTPRF
PTPRM
RAB13
RAB31
RABGEF1
RAD54B
RAPGEF4
RASAL1
RBM4
RBMS3
RBPMS2
RCAN2
RD3
RDH8
RGS14
RGS3
RHOG
RHOXF2
RHOXF2B
RNF19A
RNF222
RNF40
RNF6
RNPS1
ROR2
RPA3
RTEL1
RUFY2
S100A14
SAMD14
SCUBE1
SCYL3
SDR9C7
SERPINA1
SETD5
SFXN4
SGK2
SGMS1
SHC1
SIMC1
SIRPB2
SIX6
SLAIN1
SLC10A1
SLC12A4
SLC14A1
SLC15A2
SLC17A9
SLC26A1
SLC26A3
SLC26A4
SLC29A1
SLC35C2
SLC39A7
SLC3A2
SLC51B
SLC5A9
SLC7A8
SLFNL1
SMAP2
SMEK2
SNRPD2
SNRPN
SNX1
SNX33
SP6
SP8
SPANXN2
SPARCL1
SPATC1L
SPATS2L
SPHAR
SPHK1
SPINK9
SPRY2
SPRY4
SRSF2
SSBP4
STAMBPL1
STAT4
STMN1
STON2
STRA6
STRC
STX4
SULT1B1
TARBP2
TBATA
TBK1
TBKBP1
TBXAS1
TC2N
TCEA2
TCEB3C
TCEB3CL2
TESK2
TET3
TFAM
TGIF1
TIAM1
TLE6
TLR5
TM9SF1
TMEM126B
TMEM35
TMEM5
TNFRSF1A
TNFSF13
TNK2
TOE1
TOR1AIP1
TOR2A
TP53
TP53AIP1
TP53BP1
TPI1
TPK1
TPRG1
TREML2
TREX1
TREX2
TRIP4
TRMT2B
TRNT1
TRPM4
TTC39A
TTLL3
TUBA1A
TUBA1B
TUBB6
TXNDC11
TXNRD1
UBB
ULK2
UPP1
USMG5
USP33
USP43
UTS2B
VPS51
VPS8
VWA5B1
WDR45
WDR5
WDR5B
WFDC10B
XAF1
XPO1
XPO4
YIPF1
YIPF5
YPEL4
ZBED6CL
ZBTB20
ZBTB45
ZC3H10
ZDHHC15
ZDHHC3
ZFP42
ZKSCAN3
ZKSCAN4
ZKSCAN8
ZNF124
ZNF133
ZNF141
ZNF280B
ZNF385A
ZNF385B
ZNF426
ZNF470
ZNF528
ZNF567
ZNF75A
ZNF79
ZNF800
ZNF821
AAK1
ABL2
ACAD8
ACE
ACKR2
ACOX1
ACP5
ACP6
ACSF2
ACSF3
ACTA2
ACTN2
ACTN3
ACY3
ADA
ADAM15
ADAM19
ADAM23
ADAMTS10
ADAMTS5
ADAMTSL2
ADCK2
ADCY6
ADCY7
ADCY8
ADH5
ADORA1
ADTRP
AGO1
AGO3
AGRP
AKAP1
AKAP8
ALKBH1
ALOX15B
ALOXE3
ALPK2
ALS2
ANK2
ANKDD1B
ANKHD1
ANKHD1-EIF4EBP3
ANKLE1
ANKRD18B
ANKRD23
ANKRD33
ANKRD60
ANKRD66
ANKS1B
ANO7
ANXA2R
AOC3
APEH
APLP2
APOF
AQP9
ARAF
ARAP2
ARHGAP42
ARHGEF19
ARHGEF40
ARID3C
ARL13B
ARL14EP
ARL14EPL
ARL4D
ARL6IP4
ARMC10
ARMC2-AS1
ARMC6
ARMC7
ARSG
ARV1
ARVCF
ASB10
ASIC1
ASPG
ASPRV1
ATOH7
ATP10A
ATP2A1
ATP5S
ATP6V0A1
ATXN2L
ATXN7L2
AZI2
AZU1
BANF2
BCAN
BCAS3
BCL2L14
BDH1
BFAR
BLVRA
BMPR1B
BOD1
BOK
BOLA2
BRAT1
BRD1
BRF1
BYSL
C15orf65
C16orf71
C16orf89
C16orf95
C17orf53
C17orf62
C17orf77
C19orf44
C19orf54
C1orf111
C1orf137
C1orf177
C1orf192
C1orf210
C21orf58
C22orf46
C2CD2L
C2orf54
C3orf55
C3orf84
C4A
C4B
C4orf3
C4orf50
C5orf22
C6orf1
C6orf89
C7orf63
C8orf76
C8orf86
CAAP1
CACNA1E
CACNG6
CAMK1D
CAMK1G
CAMKMT
CAPN13
CARD10
CASC3
CASP9
CCDC108
CCDC117
CCDC129
CCDC169
CCDC22
CCDC27
CCDC51
CCDC63
CCDC80
CCDC83
CCL27
CCNB1IP1
CCNB3
CCND3
CCNJ
CCNL1
CCNL2
CD244
CD248
CD320
CDC23
CDC27
CDH15
CDH23
CDIPT
CDK10
CDK15
CDK17
CDK18
CDK5RAP3
CEACAM21
CENPV
CEP57L1
CES1
CETP
CFC1
CFC1B
CFD
CFP
CHDH
CHST14
CHTF18
CIB1
CISH
CLDN12
CLDN4
CLEC11A
CLLU1OS
CLN3
CLN6
CLP1
CLSTN1
CNN2
CNNM1
CNOT3
CNR1
CNR2
COL12A1
COL16A1
COMMD7
COMP
COPB2
COPE
CORO2A
COX10
COX14
COX7A2L
CPNE4
CPNE6
CPT1B
CREG2
CRELD1
CRISP1
CROT
CRTAP
CRYBB1
CRYZL1
CSF2RA
CST5
CTAGE5
CTBP2
CTNNA1
CTTNBP2NL
CUL3
CUX1
CWF19L2
CXADR
CXCL14
CXorf30
CXorf36
CXorf64
CYB561
CYB561D2
CYB5R2
CYHR1
CYP26C1
CYP27A1
CYP2C8
CYSLTR1
CYTH4
DAAM2
DAB2
DACH1
DAXX
DBH
DCDC5
DCLRE1A
DCST1
DCTN6
DDB2
DDX11
DDX6
DEFA4
DEFB129
DEFB136
DENND1C
DERL2
DFNB31
DGKH
DHODH
DHRS12
DHRS13
DHRS4
DHRS4L1
DHRS4L2
DIAPH3
DIO1
DIO2
DLEC1
DLG5
DLK2
DLL4
DLX6
DMKN
DMRT2
DMWD
DNAH3
DNAI1
DNAJC4
DNER
DNHD1
DOK1
DOK7
DPAGT1
DPF1
DPRX
DPYD
DRD1
DRD3
DRD5
DRP2
DSCC1
DSTYK
DTHD1
DUSP1
DUSP13
DUSP15
DUSP22
DUSP7
DYRK1B
DYRK3
DYSF
DZANK1
E2F3
EARS2
ECE2
EEFSEC
EFCAB12
EID2
EID2B
ELL3
EML2
EMR2
ENAH
ENC1
ENG
EPPIN
EPPIN-WFDC6
ERC1
ERN1
ERP29
ETHE1
EXOC1
EXTL2
F12
F2
FAM109B
FAM115A
FAM118A
FAM120A
FAM129A
FAM129C
FAM155B
FAM160A1
FAM160A2
FAM181A
FAM229A
FAM46A
FAM63A
FAM71B
FAM71F1
FAM71F2
FAM78B
FAM89A
FANCD2
FARP1
FARP2
FASLG
FAT2
FBLIM1
FBXL18
FBXL19
FBXL22
FBXO18
FBXO24
FBXO36
FBXW12
FCHO1
FERMT1
FGA
FGD1
FHL2
FICD
FIGNL2
FITM2
FLOT2
FLVCR2
FMN2
FMNL2
FNDC7
FNDC9
FOXJ2
FRG2C
FRMD1
FRS3
FXYD1
FXYD4
FYCO1
FZD7
GAA
GABRG2
GALR1
GALR3
GAPDHS
GART
GATA1
GBA2
GBGT1
GBP5
GBX1
GDPD2
GEMIN4
GGCT
GHDC
GINS1
GJA8
GLCCI1
GLIS1
GLRA2
GLRA4
GMEB1
GNB3
GON4L
GP1BA
GP2
GPAM
GPC1
GPD1
GPR113
GPR182
GPR19
GPR25
GPR6
GPR62
GPR88
GPRC6A
GPRIN3
GRAMD1B
GRB14
GRHPR
GRK4
GRM2
GSE1
GSTA5
GSX2
GUCD1
GZMM
H2BFWT
HAO2
HBA1
HBA2
HBQ1
HBZ
HDAC4
HDAC5
HDC
HDHD3
HECTD2
HELZ2
HGC6.3
HIPK2
HK3
HLA-DQA1
HLA-F
HMGCLL1
HNRNPUL2
HOXA4
HOXD12
HRASLS2
HRASLS5
HS6ST2
HSD11B1
HSD17B12
HSF4
HSPB3
HTR1B
HTR3C
HUS1B
ICAM4
ICOSLG
IFNB1
IFRD2
IFT27
IFT57
IL16
IL17D
IL18BP
IL25
IL36G
IMP4
ING5
INSC
IPO4
IRF2BP2
IRX6
ISY1
ITGAL
ITGAV
ITGB7
ITIH4
IVL
JMY
JPH4
KANSL2
KBTBD11
KCND1
KCND2
KCND3
KCNQ2
KCNRG
KCTD14
KCTD15
KCTD17
KCTD7
KDM6A
KDSR
KIAA0020
KIAA0040
KIAA0226
KIAA0355
KIAA0922
KIAA1147
KIAA1524
KIAA1549L
KIAA1755
KIF5A
KIFC3
KIR2DL4
KLF9
KLHDC4
KLHL22
KLHL29
KLHL34
KLHL36
KLK11
KRBA1
KRTAP10-11
KRTAP11-1
KRTCAP2
LAMA5
LAMC2
LARP1
LCMT1
LDB2
LENG1
LENG8
LEPR
LEPROT
LGALS13
LGALS14
LGALS16
LGALS9
LGALS9B
LGALS9C
LIG1
LIM2
LIMCH1
LIMD1
LIMS2
LMCD1
LMO1
LMO2
LMO3
LOC100129924
LOC100293211
LOC100507507
LOC100509091
LOC100652901
LOC100653057
LOC100653247
LOC100996405
LOC101059936
LOC101060161
LOC101060183
LOC101060400
LOC101060769
LOC101927050
LOC101927064
LOC101927085
LOC101927276
LOC101927562
LOC101927625
LOC101927742
LOC101927789
LOC101928282
LOC101928493
LOC101928764
LOC101929220
LOC101929323
LOC101929530
LOC101929864
LOC101929880
LOC101929983
LOC101930002
LOC101930340
LOC147646
LOC441124
LOC650157
LOC727978
LOC730159
LONRF3
LPIN3
LPPR5
LRRC10
LRRC69
LRRC8C
LRTOMT
LSS
LTB4R
LUZP2
LY6E
LZTFL1
LZTR1
LZTS2
MAG
MAMLD1
MAOA
MAP1S
MAP3K10
MASP1
MATN2
MAU2
MBD1
MBTD1
MC3R
MDFI
MDH1
MDM4
MEA1
MECR
MED27
MEF2D
MEI4
MEPCE
METTL14
METTL21A
METTL23
MFHAS1
MFRP
MFSD11
MFSD8
MIA3
MICU1
MIF4GD
MIIP
MIXL1
MKKS
MKL1
MMD2
MMP14
MMRN1
MMS19
MOGAT3
MORN4
MRPL22
MRPL3
MRPS25
MRVI1
MS4A7
MSI1
MSI2
MSS51
MST1R
MTMR7
MUC22
MUSK
MVB12B
MYF5
MYOM2
MYOZ2
MYRIP
MZT2B
NAA25
NAB2
NAF1
NAGLU
NANS
NCAN
NDNF
NDST2
NDUFB1
NEBL
NECAP1
NEK8
NFE4
NFIC
NFKB2
NICN1
NKPD1
NLGN4Y
NLRC3
NLRP13
NOC2L
NODAL
NOL3
NOL6
NOM1
NPAP1
NPB
NRXN3
NSUN5
NTF4
NTNG2
NUDCD1
NUDT18
NUDT8
NUGGC
NUP153
NUPR1L
NXF3
OAZ3
OCIAD2
ODF1
OGDH
OR10P1
OR3A2
OR56B1
OR56B4
OR6K3
OSBPL10
OSMR
OSTF1
OTOP1
OVCH1
PADI3
PAK1IP1
PALD1
PAMR1
PAN2
PAPD4
PAQR5
PARM1
PARP1
PARP10
PASK
PATE3
PAX5
PAXIP1
PCBP4
PCDH1
PCDH8
PCDHAC2
PCDHGC4
PCOLCE
PDC
PDE1B
PDE4A
PDE4B
PDE8A
PDGFRB
PDYN
PENK
PHACTR4
PHF16
PHLPP2
PI4KA
PIGO
PIGQ
PIGT
PIK3AP1
PIK3CG
PIK3R1
PINX1
PIP
PKD1L2
PKLR
PKMYT1
PKN2
PLA2G15
PLA2G5
PLCD3
PLD4
PLEKHG5
PLK3
PLP1
PLXNB3
PLXND1
PMM1
PNKD
POLD1
POLD2
POTED
PPFIA4
PPFIBP2
PPP1R13L
PPP1R3F
PPP2CA
PPP2R1A
PPP4R1
PPRC1
PRAM1
PRAMEF25
PRAMEF26
PRAMEF7
PRAMEF8
PRG2
PRKAG3
PRL
PRMT10
PROKR1
PROKR2
PROX2
PRPF40B
PRR22
PRSS36
PRSS50
PRTN3
PSAP
PSCA
PSD
PSMA1
PSTK
PTGIS
PTGS2
PTH2
PTPN23
PTPRD
PTPRJ
PTPRO
QARS
QPRT
R3HDM1
R3HDM2
RAB12
RAB13
RAB20
RAB36
RAB3GAP1
RABGAP1
RAD21
RAI1
RALGDS
RAMP1
RANGAP1
RASGRP2
RASGRP3
RASSF10
RBM15B
RBM17
RCN1
RCOR3
RECQL5
REM2
REN
RETSAT
RFX5
RFX6
RFXAP
RGL1
RGL3
RGP1
RHBDD3
RHBDF1
RHBDF2
RHOXF1
RIMKLB
RIMS1
RIN3
RNF11
RNF123
RNF133
RNF135
RNF144A
RNF182
RNF213
RNF217
RNF25
RNMTL1
RPS29
RPS3A
RPS6KB1
RTDR1
RTN1
RTN4R
RTP4
RUFY1
RUNX1
S100B
SALL2
SAP25
SAT1
SCAI
SCGB3A2
SCMH1
SCN4A
SEC24C
SEC31A
SELENBP1
SELM
SEMA3G
2015-09-12
SERF1A
SERF1B
SERPINB7
SETDB1
SFSWAP
SFTPA1
SGIP1
SGK110
SGPP2
SGTB
SH2D1A
SH3RF2
SH3TC1
SHANK1
SHF
SHISA3
SHISA4
SHISA8
SIAE
SIAH3
SIRT4
SKAP1
SLA2
SLC12A4
SLC13A1
SLC16A4
SLC18A2
SLC1A1
SLC1A5
SLC22A18AS
SLC22A7
SLC23A3
SLC25A18
SLC25A29
SLC25A33
SLC25A39
SLC25A44
SLC25A47
SLC27A3
SLC27A4
SLC30A10
SLC34A1
SLC36A2
SLC38A7
SLC41A3
SLC44A3
SLC45A3
SLC4A11
SLC6A15
SLC6A18
SLC7A14
SLC7A4
SLC7A6
SLC8A2
SLC9A2
SLC9B2
SLMO2
SLX1A
SLX1B
SMG1
SMG7
SMIM18
SMKR1
SMOC1
SMPD1
SMYD5
SNAP91
SNURF
SNX12
SNX9
SOCS1
SOCS2
SOCS5
SOCS7
SOGA2
SON
SORBS2
SOSTDC1
SPACA3
SPAG4
SPAST
SPATA5L1
SPATC1L
SPEN
SPRED3
SPRY3
SPTSSB
SRD5A2
SRGN
SRPK1
SRPX2
SRSF1
SSMEM1
ST3GAL3
ST6GAL1
SUPT7L
SYNGR2
SYT12
SYT9
SYTL2
TAGAP
TARBP2
TARS
TARS2
TAS1R1
TAT
TBC1D12
TBC1D25
TBC1D26
TBC1D9
TBL3
TBR1
TBX1
TBX18
TBX2
TBX20
TBX4
TCAIM
TCEB3
TECRL
TENC1
TEPP
TESK1
TFAP2E
TFE3
TH
THAP2
THEMIS2
THOC6
THPO
THRSP
THTPA
TIAF1
TIGD6
TINF2
TM4SF5
TM9SF3
TMC2
TMEM11
TMEM128
TMEM165
TMEM179B
TMEM182
TMEM189
TMEM194B
TMEM208
TMEM243
TMEM253
TMEM37
TMEM45B
TMEM63C
TMEM70
TMEM71
TMEM87A
TMEM9
TMPO
TMSB4X
TNFRSF1A
TNFRSF9
TNFSF9
TNIP2
TNNI1
TNRC6C
TOR2A
TP53I3
TPD52L1
TPGS2
TPI1
TPK1
TRANK1
TREH
TRIB3
TRIM15
TRIM17
TRIM25
TRIM56
TRPT1
TRPV5
TRPV6
TSGA10IP
TSKU
TSPAN13
TSPAN6
TSSK3
TTC24
TUBAL3
TUBGCP4
TULP4
TUT1
TXK
TYRO3
TYW3
UBA5
UBA7
UBAP2
UBAP2L
UBE2R2
UBE3C
UBE4B
UBFD1
UBN1
UBTD1
UNC5D
UROC1
UROD
UROS
USH1G
USH2A
USP11
USP16
USP17L2
USP17L7
USP17L8
USP19
USP21
USP26
USP30
USP43
USP44
UTP11L
UTY
VASH2
VPS39
VPS72
VWA8
WBSCR27
WDHD1
WDR25
WDR38
WDR59
WDR64
WDR78
WDR81
WDR87
WDR96
WRAP53
XAB2
XPNPEP1
XRRA1
YY1AP1
ZBED5
ZBTB4
ZC3H7B
ZC3HC1
ZCCHC14
ZCCHC2
ZDHHC12
ZDHHC13
ZDHHC24
ZFPL1
ZMYND8
ZNF205
ZNF211
ZNF274
ZNF286A
ZNF296
ZNF311
ZNF366
ZNF446
ZNF511
ZNF526
ZNF541
ZNF573
ZNF575
ZNF639
ZNF680
ZNF76
ZNF778
ZNF827
ZNHIT1
ZNRF2
ZNRF4
ZP3
ZSWIM1
ZSWIM2
ZSWIM4
ZSWIM5
ZXDA
AASDHPPT
ABCC5
ABCD1
ABCF1
ABHD12
ABLIM3
ACADVL
ACAP3
ACSBG2
ACSL1
ACTL6A
ADAMTS2
ADAMTSL4
ADAT1
ADD2
ADGB
ADORA2B
ADRA2B
ADRB2
AGK
AGTRAP
AGXT2
AHCYL2
AIF1L
AIG1
AKR7A3
AKTIP
ALCAM
ALDH3B2
ALDH7A1
ALG1
AMER1
AMOTL1
AMOTL2
ANGEL1
ANK3
ANKRD10
ANXA5
AP1B1
AP1G2
AP1S2
AP2S1
AP3M2
AP4S1
APCDD1L
APH1A
ARG2
ARHGAP1
ARHGAP30
ARHGEF10L
ARHGEF5
ARHGEF9
[truncated: 1,098 more rows]

[truncated: 5 more sheets: miR-675-5p, miR-3911, miR-4298, miR-1303, Sheet1]
